# Supplementary material for: Selective Trapping of Bacteria in Porous Media by Cell Length
Source: Integr Comp Biol. 2026 Apr 7;66:icag018. doi: 10.1093/icb/icag018 (PMC13092526; doi:10.1093/icb/icag018)
Supplement: icag018_Supplemental_Files [file icag018_supplemental_files.zip]

Archive with 13 entries (13 files):
- icb-2026-0013-File002.cls
- icb-2026-0013-File003.bbl
- icb-2026-0013-File004.bst
- icb-2026-0013-File005.tex
- icb-2026-0013-File006.bib
- icb-2026-0013-File007.pdf
- icb-2026-0013-File008.pdf
- icb-2026-0013-File009.pdf
- icb-2026-0013-File010.pdf
- icb-2026-0013-File011.pdf
- icb-2026-0013-File012.pdf
- icb-2026-0013-File018.avi
- icb-2026-0013-File019.avi
