# Supplementary material for: Selective Trapping of Bacteria in Porous Media by Cell Length
Source: Integr Comp Biol. 2026 Apr 7;66:icag018. doi: 10.1093/icb/icag018 (PMC13092526; doi:10.1093/icb/icag018)
Supplement: icag018_Supplemental_Files [file icag018_supplemental_files.zip › icb-2026-0013-File003.bbl]

\begin{thebibliography}{71}
\providecommand{\natexlab}[1]{#1}

\bibitem[Adler and Brenner(1988)]{Adler1988-qy}
\href{https://doi.org/10.1146/annurev.fl.20.010188.000343}{Adler~PM}, Brenner~H. 1988. Multiphase flow in porous media. Annu Rev Fluid Mech 20:35--59.

\bibitem[Aranson and Tsimring(2006)]{Aranson2006-rt}
\href{https://doi.org/10.1103/revmodphys.78.641}{Aranson~IS}, Tsimring~LS. 2006. Patterns and collective behavior in granular media: theoretical concepts. Rev Mod Phys 78:641--692.

\bibitem[Battin et~al.(2016)Battin, Besemer, Bengtsson, Romani, and Packmann]{Battin2016-zh}
\href{https://doi.org/10.1038/nrmicro.2016.15}{Battin~TJ}, Besemer~K, Bengtsson~MM, Romani~AM, Packmann~AI. 2016. The ecology and biogeochemistry of stream biofilms. Nat Rev Microbiol 14:251--263.

\bibitem[Baveye and Darnault(2017)]{Baveye2017-bc}
\href{https://doi.org/10.1073/pnas.1700992114}{Baveye~PC}, Darnault~C. 2017. Microbial competition and evolution in natural porous environments: Not that simple. Proc Natl Acad Sci USA 114:E2802--E2803.

\bibitem[Bhattacharjee and Datta(2019{\natexlab{a}})]{Bhattacharjee2019-ct}
\href{https://doi.org/10.1038/s41467-019-10115-1}{Bhattacharjee~T}, Datta~SS. 2019{\natexlab{a}}. Bacterial hopping and trapping in porous media. Nat Commun 10:2075.

\bibitem[Bhattacharjee and Datta(2019{\natexlab{b}})]{Bhattacharjee2019-kg}
\href{https://doi.org/10.1039/c9sm01735f}{Bhattacharjee~T}, Datta~SS. 2019{\natexlab{b}}. Confinement and activity regulate bacterial motion in porous media. Soft Matter 15:9920--9930.

\bibitem[Bhattacharjee et~al.(2021)Bhattacharjee, Amchin, Ott, Kratz, and Datta]{Bhattacharjee2021-oc}
\href{https://doi.org/10.1016/j.bpj.2021.05.012}{Bhattacharjee~T}, Amchin~DB, Ott~JA, Kratz~F, Datta~SS. 2021. Chemotactic migration of bacteria in porous media. Biophys J 120:3483--3497.

\bibitem[Cao et~al.(2024)Cao, Tao, Th{\'e}ry, Liu, Mathijssen, and Wu]{Cao2024-nm}
\href{https://arxiv.org/abs/2408.13694}{Cao~D}, Tao~R, Th{\'e}ry~A, Liu~S, Mathijssen~AJTM, Wu~Y. 2024. Giant enhancement of bacterial upstream swimming in macromolecular flows.
\newblock arXiv:2408.13694.

\bibitem[Chang et~al.(2018)Chang, Weeks, and Ducker]{Chang2018-ef}
\href{https://doi.org/10.1021/acsami.7b16715}{Chang~YR}, Weeks~ER, Ducker~WA. 2018. Surface topography hinders bacterial surface motility. ACS Appl Mater Interfaces 10:9225--9234.

\bibitem[Chepizhko and Franosch(2019)]{Chepizhko2019-gb}
\href{https://doi.org/10.1039/c8sm02030b}{Chepizhko~O}, Franosch~T. 2019. Ideal circle microswimmers in crowded media. Soft Matter 15:452--461.

\bibitem[Choe et~al.(2025)Choe, Lee, Kim, Hwang, Jeong, Palsson, Cho, and Cho]{Choe2025-fu}
\href{https://doi.org/10.1016/j.isci.2025.112435}{Choe~D}, Lee~E, Kim~K, Hwang~S, Jeong~KJ, Palsson~BO, Cho~BK, Cho~S. 2025. Rapid identification of key antibiotic resistance genes in {E}. coli using high-resolution genome-scale {CRISPRi} screening. iScience 28:112435.

\bibitem[Chopra et~al.(2022)Chopra, Quint, Gopinathan, and Liu]{Chopra2022-ee}
\href{https://doi.org/10.1103/PhysRevFluids.7.L071101}{Chopra~P}, Quint~D, Gopinathan~A, Liu~B. 2022. Geometric effects induce anomalous size-dependent active transport in structured environments. Phys Rev Fluids 7:L071101.

\bibitem[Conrad(2012)]{Conrad2012-xr}
\href{https://doi.org/10.1016/J.RESMIC.2012.10.016}{Conrad~JC}. 2012. {Physics of bacterial near-surface motility using flagella and type IV pili: Implications for biofilm formation}. Res Microbiol 163:619--629.

\bibitem[Creppy et~al.(2019)Creppy, Cl{\'e}ment, Douarche, D'Angelo, and Auradou]{Creppy2019-ur}
\href{https://doi.org/10.1103/PhysRevFluids.4.013102}{Creppy~A}, Cl{\'e}ment~E, Douarche~C, D'Angelo~MV, Auradou~H. 2019. Effect of motility on the transport of bacteria populations through a porous medium. Phys Rev Fluids 4:013102.

\bibitem[Daddi-Moussa-Ider et~al.(2020)Daddi-Moussa-Ider, Lisicki, and Mathijssen]{Daddi-Moussa-Ider2020-yk}
\href{https://doi.org/10.1103/PhysRevApplied.14.024071}{Daddi-Moussa-Ider~A}, Lisicki~M, Mathijssen~AJTM. 2020. Tuning the upstream swimming of microrobots by shape and cargo size. Phys Rev Appl 14:024071.

\bibitem[Das et~al.(2025)Das, Residori, Voigt, Mandal, and Kurzthaler]{Das2025-qb}
\href{https://arxiv.org/abs/2511.02471}{Das~P}, Residori~M, Voigt~A, Mandal~S, Kurzthaler~C. 2025. Vorticity-induced surfing and trapping in porous media.
\newblock arXiv:2511.02471.

\bibitem[Datta et~al.(2025)Datta, Beier, Pfeifer, Gro{\ss}mann, and Beta]{Datta2025-uu}
\href{https://doi.org/10.1038/s41598-025-02741-1}{Datta~A}, Beier~S, Pfeifer~V, Gro{\ss}mann~R, Beta~C. 2025. Bacterial swimming in porous gels exhibits intermittent run motility with active turns and mechanical trapping. Sci Rep 15:20320.

\bibitem[de~Anna et~al.(2021)de~Anna, Pahlavan, Yawata, Stocker, and Juanes]{De_Anna2021-io}
\href{https://doi.org/10.1038/s41567-020-1002-x}{de~Anna~P}, Pahlavan~AA, Yawata~Y, Stocker~R, Juanes~R. 2021. Chemotaxis under flow disorder shapes microbial dispersion in porous media. Nat Phys 17:68--73.

\bibitem[Dehkharghani et~al.(2019)Dehkharghani, Waisbord, Dunkel, and Guasto]{Dehkharghani2019-lk}
\href{https://doi.org/10.1073/pnas.1819613116}{Dehkharghani~A}, Waisbord~N, Dunkel~J, Guasto~JS. 2019. Bacterial scattering in microfluidic crystal flows reveals giant active taylor-aris dispersion. Proc Natl Acad Sci USA 116:11119--11124.

\bibitem[Dehkharghani et~al.(2023)Dehkharghani, Waisbord, and Guasto]{Dehkharghani2023-mw}
\href{https://doi.org/10.1038/s42005-023-01136-w}{Dehkharghani~A}, Waisbord~N, Guasto~JS. 2023. Self-transport of swimming bacteria is impaired by porous microstructure. Commun Phys 6:1--9.

\bibitem[Dentz et~al.(2022)Dentz, Creppy, Douarche, Cl{\'e}ment, and Auradou]{Dentz2022-yt}
\href{https://doi.org/10.1017/jfm.2022.596}{Dentz~M}, Creppy~A, Douarche~C, Cl{\'e}ment~E, Auradou~H. 2022. Dispersion of motile bacteria in a porous medium. J Fluid Mech 946:A33.

\bibitem[Di~Leonardo et~al.(2011)Di~Leonardo, Dell'Arciprete, Angelani, and Iebba]{Di_Leonardo2011-cz}
\href{https://doi.org/10.1103/PhysRevLett.106.038101}{Di~Leonardo~R}, Dell'Arciprete~D, Angelani~L, Iebba~V. 2011. Swimming with an image. Phys Rev Lett 106:038101.

\bibitem[Donlan(2002)]{Donlan2002-ah}
\href{https://doi.org/10.3201/eid0809.020063}{Donlan~RM}. 2002. Biofilms: microbial life on surfaces. Emerg Infect Dis 8:881--890.

\bibitem[Drescher et~al.(2013)Drescher, Shen, Bassler, and Stone]{Drescher2013-xn}
\href{https://doi.org/10.1073/pnas.1300321110}{Drescher~K}, Shen~Y, Bassler~BL, Stone~HA. 2013. Biofilm streamers cause catastrophic disruption of flow with consequences for environmental and medical systems. Proc Natl Acad Sci USA 110:4345--4350.

\bibitem[Esteves et~al.(2025)Esteves, Tao, Pu, Banerjee, Mathijssen, and Zhu]{Esteves2025-jg}
\href{https://doi.org/10.1073/pnas.2526864122}{Esteves~NC}, Tao~R, Pu~Q, Banerjee~A, Mathijssen~AJTM, Zhu~J. 2025. Nitric oxide promotes rapid development of motility to accelerate biofilm dispersal in vibrio cholerae. Proc Natl Acad Sci USA 122:e2526864122.

\bibitem[Feng et~al.(2015)Feng, Cheng, Wang, Borca-Tasciuc, Worobo, and Moraru]{Feng2015-ak}
\href{https://doi.org/10.1038/npjbiofilms.2015.22}{Feng~G}, Cheng~Y, Wang~SY, Borca-Tasciuc~DA, Worobo~RW, Moraru~CI. 2015. Bacterial attachment and biofilm formation on surfaces are reduced by small-diameter nanoscale pores: how small is small enough? NPJ Biofilms Microbiomes 1:15022.

\bibitem[Figueroa-Morales et~al.(2015)Figueroa-Morales, Leonardo~Mi{\~n}o, Rivera, Caballero, Cl{\'e}ment, Altshuler, and Lindner]{Figueroa-Morales2015-fx}
\href{https://doi.org/10.1039/c5sm00939a}{Figueroa-Morales~N}, Leonardo~Mi{\~n}o~G, Rivera~A, Caballero~R, Cl{\'e}ment~E, Altshuler~E, Lindner~A. 2015. {Living on the edge: Transfer and traffic of E. coli in a confined flow}. Soft Matter 11:6284--6293.

\bibitem[Galajda et~al.(2007)Galajda, Keymer, Chaikin, and Austin]{Galajda2007-ga}
\href{https://doi.org/10.1128/JB.01033-07}{Galajda~P}, Keymer~J, Chaikin~P, Austin~R. 2007. A wall of funnels concentrates swimming bacteria. J Bacteriol 189:8704--8707.

\bibitem[Gonzalez La~Corte et~al.(2025)Gonzalez La~Corte, Stevens, C{\'a}rcamo-Oyarce, Ribbeck, Wingreen, and Datta]{Gonzalez-La-Corte2025-zi}
\href{https://doi.org/10.1126/sciadv.adq7797}{Gonzalez La~Corte~S}, Stevens~CA, C{\'a}rcamo-Oyarce~G, Ribbeck~K, Wingreen~NS, Datta~SS. 2025. Morphogenesis of bacterial cables in polymeric environments. Sci Adv 11:eadq7797.

\bibitem[Guadayol et~al.(2017)Guadayol, Thornton, and Humphries]{Guadayol2017-od}
\href{https://doi.org/10.1038/s41598-017-01565-y}{Guadayol~{\`O}}, Thornton~KL, Humphries~S. 2017. Cell morphology governs directional control in swimming bacteria. Sci Rep 7:2061.

\bibitem[Guasto et~al.(2012)Guasto, Rusconi, and Stocker]{Guasto2012-da}
\href{https://doi.org/10.1146/annurev-fluid-120710-101156}{Guasto~JS}, Rusconi~R, Stocker~R. 2012. Fluid mechanics of planktonic microorganisms. Annu Rev Fluid Mech 44:373--400.

\bibitem[Gurung et~al.(2020)Gurung, Gel, and Baker]{Gurung2020-ah}
\href{https://doi.org/10.15698/mic2020.03.710}{Gurung~JP}, Gel~M, Baker~MAB. 2020. Microfluidic techniques for separation of bacterial cells via taxis. Microb Cell Fact 7:66--79.

\bibitem[Hallatschek et~al.(2023)Hallatschek, Datta, Drescher, Dunkel, Elgeti, Waclaw, and Wingreen]{Hallatschek2023-zr}
\href{https://doi.org/10.1038/s42254-023-00593-0}{Hallatschek~O}, Datta~SS, Drescher~K, Dunkel~J, Elgeti~J, Waclaw~B, Wingreen~NS. 2023. Proliferating active matter. Nat Rev Phys 5:407--419.

\bibitem[Higashitani et~al.(1995)Higashitani, Higashitani, and Horiuchi]{Higashitani1995-qn}
\href{https://doi.org/10.1006/bbrc.1995.1489}{Higashitani~A}, Higashitani~N, Horiuchi~K. 1995. A cell division inhibitor {SulA} of {Escherichia coli} directly interacts with {FtsZ} through {GTP} hydrolysis. Biochem Biophys Res Commun 209:198--204.

\bibitem[Jaimes-Lizcano et~al.(2014)Jaimes-Lizcano, Hunn, and Papadopoulos]{Jaimes-Lizcano2014-sn}
\href{https://doi.org/10.1016/j.resmic.2014.01.007}{Jaimes-Lizcano~YA}, Hunn~DD, Papadopoulos~KD. 2014. Filamentous {Escherichia coli} cells swimming in tapered microcapillaries. Res Microbiol 165:166--174.

\bibitem[Kamdar et~al.(2023)Kamdar, Ghosh, Lee, T{\u a}tulea-Codrean, Kim, Ghosh, Kim, Cheepuru, Lauga, Lim, and Cheng]{Kamdar2023-eb}
\href{https://doi.org/10.1073/pnas.2310952120}{Kamdar~S}, Ghosh~D, Lee~W, T{\u a}tulea-Codrean~M, Kim~Y, Ghosh~S, Kim~Y, Cheepuru~T, Lauga~E, Lim~S, Cheng~X. 2023. Multiflagellarity leads to the size-independent swimming speed of peritrichous bacteria. Proc Natl Acad Sci USA 120:e2310952120.

\bibitem[Kaya and Koser(2012)]{Kaya2012-po}
\href{https://doi.org/10.1016/j.bpj.2012.03.001}{Kaya~T}, Koser~H. 2012. Direct upstream motility in {Escherichia coli}. Biophys J 102:1514--1523.

\bibitem[Kim et~al.(2022)Kim, Kim, and Lim]{Kim2022-ky}
\href{https://doi.org/10.1063/5.0082768}{Kim~D}, Kim~Y, Lim~S. 2022. Effects of swimming environment on bacterial motility. Phys Fluids 34:031907.

\bibitem[Kim and Kim(2010)]{Kim2010-mt}
\href{https://doi.org/10.1021/ac102022q}{Kim~M}, Kim~T. 2010. Diffusion-based and long-range concentration gradients of multiple chemicals for bacterial chemotaxis assays. Anal Chem 82:9401--9409.

\bibitem[Kurzthaler et~al.(2021)Kurzthaler, Mandal, Bhattacharjee, L{\"o}wen, Datta, and Stone]{Kurzthaler2021-dp}
\href{https://doi.org/10.1038/s41467-021-26942-0}{Kurzthaler~C}, Mandal~S, Bhattacharjee~T, L{\"o}wen~H, Datta~SS, Stone~HA. 2021. A geometric criterion for the optimal spreading of active polymers in porous media. Nat Commun 12:7088.

\bibitem[Li et~al.(2008)Li, Tam, and Tang]{Li2008-ge}
\href{https://doi.org/10.1073/pnas.0807305105}{Li~G}, Tam~LK, Tang~JX. 2008. {Amplified effect of Brownian motion in bacterial near-surface swimming}. Proc Natl Acad Sci USA 105:18355--18359.

\bibitem[Li et~al.(2024)Li, Bielinski, Lindner, du~Roure, and Delmotte]{Li2024-xo}
\href{https://doi.org/10.1103/PhysRevFluids.9.044302}{Li~Z}, Bielinski~C, Lindner~A, du~Roure~O, Delmotte~B. 2024. Dynamics of rigid fibers interacting with triangular obstacles in microchannel flows. Phys Rev Fluids 9:044302.

\bibitem[Liu et~al.(2025)Liu, Cao, Liu, and Wu]{Liu2025-ja}
\href{https://arxiv.org/abs/2511.04181}{Liu~C}, Cao~D, Liu~S, Wu~Y. 2025. Nonequilibrium dynamics of membraneless active droplets.
\newblock arXiv:2511.04181.

\bibitem[Liu et~al.(2016)Liu, Painter, Enesa, Holmes, Whyte, Garlisi, Monsma, Rehak, Craig, and Smith]{Liu2016-jp}
\href{https://doi.org/10.1039/c6lc00180g}{Liu~X}, Painter~RE, Enesa~K, Holmes~D, Whyte~G, Garlisi~CG, Monsma~FJ, Rehak~M, Craig~FF, Smith~CA. 2016. High-throughput screening of antibiotic-resistant bacteria in picodroplets. Lab Chip 16:1636--1643.

\bibitem[Maki et~al.(2000)Maki, Gestwicki, Lake, Kiessling, and Adler]{Maki2000-kp}
\href{https://doi.org/10.1128/JB.182.15.4337-4342.2000}{Maki~N}, Gestwicki~JE, Lake~EM, Kiessling~LL, Adler~J. 2000. Motility and chemotaxis of filamentous cells of {Escherichia coli}. J Bacteriol 182:4337--4342.

\bibitem[Mattingly(2025)]{Mattingly2025-yz}
\href{https://doi.org/10.1073/pnas.2407313122}{Mattingly~HH}. 2025. Coarse-graining bacterial diffusion in disordered media to surface states. Proc Natl Acad Sci USA 122:e2407313122.

\bibitem[Nair and Andersson(2023)]{Nair2023-hm}
\href{https://doi.org/10.1038/s42003-023-04716-2}{Nair~RR}, Andersson~DI. 2023. Interspecies interaction reduces selection for antibiotic resistance in {Escherichia coli}. Commun Biol 6:331.

\bibitem[Oliveira et~al.(2022)Oliveira, Wheeler, Deroy, Booth, Walsh, Durham, and Foster]{Oliveira2022-pc}
\href{https://doi.org/10.1038/s41467-022-35311-4}{Oliveira~NM}, Wheeler~JHR, Deroy~C, Booth~SC, Walsh~EJ, Durham~WM, Foster~KR. 2022. Suicidal chemotaxis in bacteria. Nat Commun 13:7608.

\bibitem[P{\'e}rez-Estay et~al.(2024)P{\'e}rez-Estay, Cordero, Sep{\'u}lveda, and Soto]{Perez-Estay2024-ze}
\href{https://doi.org/10.1103/PhysRevE.109.054601}{P{\'e}rez-Estay~B}, Cordero~ML, Sep{\'u}lveda~N, Soto~R. 2024. Accumulation and depletion of {E}. coli in surfaces mediated by curvature. Phys Rev E 109:054601.

\bibitem[P{\'e}rez-Rodr{\'\i}guez et~al.(2022)P{\'e}rez-Rodr{\'\i}guez, Garc{\'\i}a-Aznar, and Gonzalo-Asensio]{Perez-Rodriguez2022-bg}
\href{https://doi.org/10.1111/1751-7915.13775}{P{\'e}rez-Rodr{\'\i}guez~S}, Garc{\'\i}a-Aznar~JM, Gonzalo-Asensio~J. 2022. Microfluidic devices for studying bacterial taxis, drug testing and biofilm formation. Microb Biotechnol 15:395--414.

\bibitem[Persat et~al.(2015)Persat, Nadell, Kim, Ingremeau, Siryaporn, Drescher, Wingreen, Bassler, Gitai, and Stone]{Persat2015-rl}
\href{https://doi.org/10.1016/j.cell.2015.05.005}{Persat~A}, Nadell~CD, Kim~MK, Ingremeau~F, Siryaporn~A, Drescher~K, Wingreen~NS, Bassler~BL, Gitai~Z, Stone~HA. 2015. The mechanical world of bacteria. Cell 161:988--997.

\bibitem[Phan et~al.(2018)Phan, Morris, Lam, Hulamm, Black, Bos, and Austin]{Phan2018-gt}
\href{https://doi.org/10.1073/pnas.1809374115}{Phan~TV}, Morris~RJ, Lam~HT, Hulamm~P, Black~ME, Bos~J, Austin~RH. 2018. Emergence of {Escherichia coli} critically buckled motile helices under stress. Proc Natl Acad Sci USA 115:12979--12984.

\bibitem[Phan et~al.(2020)Phan, Morris, Black, Do, Lin, Nagy, Sturm, Bos, and Austin]{Phan2020-ls}
\href{https://doi.org/10.1103/PhysRevX.10.031017}{Phan~TV}, Morris~R, Black~ME, Do~TK, Lin~KC, Nagy~K, Sturm~JC, Bos~J, Austin~RH. 2020. Bacterial route finding and collective escape in mazes and fractals. Phys Rev X 10:031017.

\bibitem[Philip(1970)]{Philip1970-rf}
\href{https://doi.org/10.1146/annurev.fl.02.010170.001141}{Philip~JR}. 1970. Flow in porous media. Annu Rev Fluid Mech 2:177--204.

\bibitem[Pietrangeli et~al.(2025)Pietrangeli, Foffi, Stocker, Ybert, Cottin-Bizonne, and Detcheverry]{Pietrangeli2025-pu}
\href{https://doi.org/10.1103/PhysRevLett.134.188303}{Pietrangeli~T}, Foffi~R, Stocker~R, Ybert~C, Cottin-Bizonne~C, Detcheverry~F. 2025. Universal law for the dispersal of motile microorganisms in porous media. Phys Rev Lett 134:188303.

\bibitem[Porter et~al.(2025)Porter, Trenado-Yuste, Martinez-Calvo, Su, Wingreen, Datta, and Huang]{Porter2025-ah}
\href{https://doi.org/10.1038/s42254-025-00849-x}{Porter~R}, Trenado-Yuste~C, Martinez-Calvo~A, Su~M, Wingreen~NS, Datta~SS, Huang~KC. 2025. On the growth and form of bacterial colonies. Nat Rev Phys 7:535--553.

\bibitem[Rusconi et~al.(2014)Rusconi, Guasto, and Stocker]{Rusconi2014-cu}
\href{https://doi.org/10.1038/nphys2883}{Rusconi~R}, Guasto~JS, Stocker~R. 2014. {Bacterial transport suppressed by fluid shear}. Nat Phys 10:212--217.

\bibitem[Secchi et~al.(2020)Secchi, Vitale, Mi{\~n}o, Kantsler, Eberl, Rusconi, and Stocker]{Secchi2020-ml}
\href{https://doi.org/10.1038/s41467-020-16620-y}{Secchi~E}, Vitale~A, Mi{\~n}o~GL, Kantsler~V, Eberl~L, Rusconi~R, Stocker~R. 2020. {The effect of flow on swimming bacteria controls the initial colonization of curved surfaces}. Nat Commun 11:2851.

\bibitem[Secchi et~al.(2022)Secchi, Savorana, Vitale, Eberl, Stocker, and Rusconi]{Secchi2022-lk}
\href{https://doi.org/10.1073/pnas.2113723119}{Secchi~E}, Savorana~G, Vitale~A, Eberl~L, Stocker~R, Rusconi~R. 2022. The structural role of bacterial {eDNA} in the formation of biofilm streamers. Proc Natl Acad Sci USA 119:e2113723119.

\bibitem[Sinaasappel et~al.(2025)Sinaasappel, Fazelzadeh, Hooijschuur, Di, Jabbari-Farouji, and Deblais]{Sinaasappel2025-ci}
\href{https://doi.org/10.1103/PhysRevLett.134.128303}{Sinaasappel~R}, Fazelzadeh~M, Hooijschuur~T, Di~Q, Jabbari-Farouji~S, Deblais~A. 2025. Locomotion of active polymerlike worms in porous media. Phys Rev Lett 134:128303.

\bibitem[Sipos et~al.(2015)Sipos, Nagy, Di~Leonardo, and Galajda]{Sipos2015-yu}
\href{https://doi.org/10.1103/PhysRevLett.114.258104}{Sipos~O}, Nagy~K, Di~Leonardo~R, Galajda~P. 2015. Hydrodynamic trapping of swimming bacteria by convex walls. Phys Rev Lett 114:258104.

\bibitem[Son et~al.(2013)Son, Guasto, and Stocker]{Son2013-os}
\href{https://doi.org/10.1038/nphys2676}{Son~K}, Guasto~JS, Stocker~R. 2013. Bacteria can exploit a flagellar buckling instability to change direction. Nat Phys 9:494--498.

\bibitem[Tao et~al.(2021)Tao, Wilson, and Weeks]{Tao2021-ra}
\href{https://doi.org/10.1103/PhysRevE.104.044909}{Tao~R}, Wilson~M, Weeks~ER. 2021. Soft particle clogging in two-dimensional hoppers. Phys Rev E 104:044909.

\bibitem[Tao et~al.(2025)Tao, Th{\'e}ry, Que, and Mathijssen]{Tao2025-mi}
\href{https://doi.org/10.1016/j.newton.2025.100337}{Tao~R}, Th{\'e}ry~A, Que~S, Mathijssen~AJTM. 2025. Invasion of bacteria swimming upstream into microstructured devices. Newton 2.

\bibitem[Torres~Maldonado et~al.(2024)Torres~Maldonado, Th{\'e}ry, Tao, Brosseau, Mathijssen, and Arratia]{Torres_Maldonado2024-wu}
\href{https://doi.org/10.1073/pnas.2417614121}{Torres~Maldonado~BO}, Th{\'e}ry~A, Tao~R, Brosseau~Q, Mathijssen~AJTM, Arratia~PE. 2024. Enhancement of bacterial rheotaxis in non-newtonian fluids. Proc Natl Acad Sci USA 121:e2417614121.

\bibitem[Waisbord et~al.(2021)Waisbord, Dehkharghani, and Guasto]{Waisbord2021-lr}
\href{https://doi.org/10.1038/s41467-021-26235-6}{Waisbord~N}, Dehkharghani~A, Guasto~JS. 2021. {Fluidic bacterial diodes rectify magnetotactic cell motility in porous environments}. Nat Commun 12:5949.

\bibitem[Yan et~al.(2024)Yan, Yang, Han, and Wu]{Yan2024-mn}
\href{https://doi.org/10.3390/bios14050218}{Yan~JD}, Yang~CY, Han~A, Wu~CC. 2024. A label-free droplet sorting platform integrating dielectrophoretic separation for estimating bacterial antimicrobial resistance. Biosensors (Basel) 14:218.

\bibitem[Zhang et~al.(2026)Zhang, Wetherington, Ko, FitzGerald, Luzzatto, Kov{\'a}cs, Munro, and Nirody]{Zhang2026-nj}
\href{https://doi.org/10.1103/7hgr-pssv}{Zhang~H}, Wetherington~MT, Ko~H, FitzGerald~CE, Luzzatto~LV, Kov{\'a}cs~IA, Munro~EM, Nirody~JA. 2026. Bacterial motility patterns vary smoothly with spatial confinement and disorder. PRX Life 4:013002.

\bibitem[Zhao et~al.(2024)Zhao, Landau, Okhovatian, Liu, Lu, Lai, Wu, Kieda, Cheung, Rajasekar, Jozani, Zhang, and Radisic]{Zhao2024-og}
\href{https://doi.org/10.1038/s44222-024-00207-z}{Zhao~Y}, Landau~S, Okhovatian~S, Liu~C, Lu~RXZ, Lai~BFL, Wu~Q, Kieda~J, Cheung~K, Rajasekar~S, Jozani~K, Zhang~B, Radisic~M. 2024. Integrating organoids and organ-on-a-chip devices. Nat Rev Bioeng 2:588--608.

\bibitem[Zhu et~al.(2025)Zhu, Qiao, Yan, Zeng, Wu, Bian, Huang, Ye, Huang, Hii, Teng, Guo, Li, and Qu]{Zhu2025-as}
\href{https://doi.org/10.1063/5.0243416}{Zhu~J}, Qiao~Y, Yan~L, Zeng~Y, Wu~Y, Bian~H, Huang~Y, Ye~Y, Huang~Y, Hii~RCW, Teng~Y, Guo~Y, Li~G, Qu~Z. 2025. Propulsion contribution from individual filament in a flagellar bundle. Appl Phys Lett 126:073702.

\bibitem[Z{\"o}ttl and Yeomans(2019)]{Zottl2019-lt}
\href{https://doi.org/10.1038/s41567-019-0454-3}{Z{\"o}ttl~A}, Yeomans~JM. 2019. Enhanced bacterial swimming speeds in macromolecular polymer solutions. Nat Phys 15:554--558.

\end{thebibliography}
