# Supplementary material for: Selective Trapping of Bacteria in Porous Media by Cell Length
Source: Integr Comp Biol. 2026 Apr 7;66:icag018. doi: 10.1093/icb/icag018 (PMC13092526; doi:10.1093/icb/icag018)
Supplement: icag018_Supplemental_Files [file icag018_supplemental_files.zip › icb-2026-0013-File006.bib]

@ARTICLE{Bhattacharjee2019-kg,
  title    = "Confinement and activity regulate bacterial motion in porous media",
  author   = "Bhattacharjee, Tapomoy and Datta, Sujit S",
  journal  = "Soft Matter",
  volume   =  15,
  number   =  48,
  pages    = "9920--9930",
  abstract = "Understanding how bacteria move in porous media is critical to
              applications in healthcare, agriculture, environmental
              remediation, and chemical sensing. Recent work has demonstrated
              that E. coli, which moves by run-and-tumble dynamics in a
              homogeneous medium, exhibits a new form of motility when confined
              in a disordered porous medium: hopping-and-trapping motility, in
              which cells perform rapid, directed hops punctuated by intervals
              of slow, undirected trapping. Here, we use direct visualization to
              shed light on how these processes depend on pore-scale confinement
              and cellular activity. We find that hopping is determined by
              pore-scale confinement, and is independent of cellular activity;
              by contrast, trapping is determined by the competition between
              pore-scale confinement and cellular activity, as predicted by an
              entropic trapping model. These results thus help to elucidate the
              factors that regulate bacterial motion in porous media, and could
              help aid the development of new models of motility in
              heterogeneous environments.",
  month    =  "11~" # dec,
  year     =  2019,
  url      = "http://dx.doi.org/10.1039/c9sm01735f",
  keywords = "Bacteria Porous Media",
  doi      = "10.1039/c9sm01735f",
  pmid     =  31750508,
  issn     = "1744-683X,1744-6848"
}

@ARTICLE{Dehkharghani2019-lk,
  title     = "Bacterial scattering in microfluidic crystal flows reveals giant
               active Taylor-Aris dispersion",
  author    = "Dehkharghani, Amin and Waisbord, Nicolas and Dunkel, J{\"o}rn and
               Guasto, Jeffrey S",
  journal   = "Proc Natl Acad Sci USA",
  publisher = "Proceedings of the National Academy of Sciences",
  volume    =  116,
  number    =  23,
  pages     = "11119--11124",
  abstract  = "The natural habitats of planktonic and swimming microorganisms,
               from algae in the oceans to bacteria living in soil or
               intestines, are characterized by highly heterogeneous fluid
               flows. The complex interplay of flow-field topology,
               self-propulsion, and porous microstructure is essential to a wide
               range of biophysical and ecological processes, including marine
               oxygen production, remineralization of organic matter, and
               biofilm formation. Although much progress has been made in the
               understanding of microbial hydrodynamics and surface interactions
               over the last decade, the dispersion of active suspensions in
               complex flow environments still poses unsolved fundamental
               questions that preclude predictive models for microbial transport
               and spreading under realistic conditions. Here, we combine
               experiments and simulations to identify the key physical
               mechanisms and scaling laws governing the dispersal of swimming
               bacteria in idealized porous media flows. By tracing the
               scattering dynamics of swimming bacteria in microfluidic crystal
               lattices, we show that hydrodynamic gradients hinder transverse
               bacterial dispersion, thereby enhancing stream-wise dispersion
               [Formula: see text]-fold beyond canonical Taylor-Aris dispersion
               of passive Brownian particles. Our analysis further reveals that
               hydrodynamic cell reorientation and Lagrangian flow structure
               induce filamentous density patterns that depend upon the incident
               angle of the flow and disorder of the medium, in striking analogy
               to classical light-scattering experiments.",
  month     =  "4~" # jun,
  year      =  2019,
  url       = "http://dx.doi.org/10.1073/pnas.1819613116",
  keywords  = "active matter; dispersion; porous media; swimming cells;
               transport;Bacteria Porous Media",
  doi       = "10.1073/pnas.1819613116",
  pmc       = "PMC6561239",
  pmid      =  31097583,
  issn      = "0027-8424,1091-6490"
}

@ARTICLE{Creppy2019-ur,
  title   = {Effect of motility on the transport of bacteria populations through a porous medium},
  author  = {Creppy, Adama and Cl{\'e}ment, Eric and Douarche, Carine and D'Angelo, Maria Veronica and Auradou, Harold},
  journal = {Phys Rev Fluids},
  year    = {2019},
  volume  = {4},
  pages   = {013102},
  doi     = {10.1103/PhysRevFluids.4.013102}
}

@ARTICLE{Jing2020-mj,
  title     = "Chirality-induced bacterial rheotaxis in bulk shear flows",
  author    = "Jing, Guangyin and Z{\"o}ttl, Andreas and Cl{\'e}ment, {\'E}ric and Lindner,
               Anke",
  journal   = "Sci Adv",
  publisher = "science.org",
  volume    =  6,
  number    =  28,
  pages     = "eabb2012",
  abstract  = "Interaction of swimming bacteria with flows controls their
               ability to explore complex environments, crucial to many societal
               and environmental challenges and relevant for microfluidic
               applications such as cell sorting. Combining experimental,
               numerical, and theoretical analysis, we present a comprehensive
               study of the transport of motile bacteria in shear flows.
               Experimentally, we obtain with high accuracy and, for a large
               range of flow rates, the spatially resolved velocity and
               orientation distributions. They are in excellent agreement with
               the simulations of a kinematic model accounting for stochastic
               and microhydrodynamic properties and, in particular, the flagella
               chirality. Theoretical analysis reveals the scaling laws behind
               the average rheotactic velocity at moderate shear rates using a
               chirality parameter and explains the reorientation dynamics
               leading to saturation at large shear rates from the marginal
               stability of a fixed point. Our findings constitute a full
               understanding of the physical mechanisms and relevant parameters
               of bacteria bulk rheotaxis.",
  month     =  jul,
  year      =  2020,
  url       = "http://dx.doi.org/10.1126/sciadv.abb2012",
  keywords  = "references\_MendeleyAM;Bacteria Porous Media",
  doi       = "10.1126/sciadv.abb2012",
  pmc       = "PMC7351478",
  pmid      =  32695880,
  issn      = "2375-2548"
}

@ARTICLE{Brandenbourger2020-zu,
  title     = "Tunable flow asymmetry and flow rectification with bio-inspired
               soft leaflets",
  author    = "Brandenbourger, M and Dangremont, A and Sprik, R and Coulais, C",
  journal   = "Phys. Rev. Fluids",
  publisher = "American Physical Society",
  volume    =  5,
  number    =  8,
  pages     =  084102,
  month     =  "10~" # aug,
  year      =  2020,
  url       = "https://link.aps.org/doi/10.1103/PhysRevFluids.5.084102",
  keywords  = "Bacteria Porous Media",
  doi       = "10.1103/PhysRevFluids.5.084102"
}

@ARTICLE{Li2008-ge,
  title    = "{Amplified effect of Brownian motion in bacterial near-surface
              swimming}",
  author   = "Li, Guanglai and Tam, Lick-Kong and Tang, Jay X",
  journal = "Proc Natl Acad Sci USA",
  volume   =  105,
  number   =  47,
  pages    = "18355--18359",
  abstract = "Brownian motion influences bacterial swimming by randomizing
              displacement and direction. Here, we report that the influence of
              Brownian motion is amplified when it is coupled to hydrodynamic
              interaction. We examine swimming trajectories of the singly
              flagellated bacterium Caulobacter crescentus near a glass surface
              with total internal reflection fluorescence microscopy and observe
              large fluctuations over time in the distance of the cell from the
              solid surface caused by Brownian motion. The observation is
              compared with computer simulation based on analysis of relevant
              physical factors, including electrostatics, van der Waals force,
              hydrodynamics, and Brownian motion. The simulation reproduces the
              experimental findings and reveals contribution from fluctuations
              of the cell orientation beyond the resolution of present
              observation. Coupled with hydrodynamic interaction between the
              bacterium and the boundary surface, the fluctuations in distance
              and orientation subsequently lead to variation of the swimming
              speed and local radius of curvature of swimming trajectory. These
              results shed light on the fundamental roles of Brownian motion in
              microbial motility, nutrient uptake, and adhesion.",
  month    =  "25~" # nov,
  year     =  2008,
  url      = "http://dx.doi.org/10.1073/pnas.0807305105",
  keywords = "Adhesion, Caulobacter, Derjaguin-Landau-Verwey-Overbeek theory,
              Hydrodynamics;references\_MendeleyAM;Bacteria Porous Media",
  doi      = "10.1073/pnas.0807305105",
  pmc      = "PMC2587629",
  pmid     =  19015518,
  issn     = "0027-8424,1091-6490"
}

@ARTICLE{Figueroa-Morales2015-fx,
  title     = "{Living on the edge: Transfer and traffic of E. coli in a
               confined flow}",
  author    = "Figueroa-Morales, Nuris and Leonardo Mi{\~n}o, Gast{\'o}n and Rivera,
               Aramis and Caballero, Rogelio and Cl{\'e}ment, Eric and Altshuler,
               Ernesto and Lindner, Anke",
  journal   = "Soft Matter",
  publisher = "Royal Society of Chemistry",
  volume    =  11,
  number    =  31,
  pages     = "6284--6293",
  abstract  = "We quantitatively study the transport of E. coli near the walls
               of confined microfluidic channels, and in more detail along the
               edges formed by the interception of two perpendicular walls. Our
               experiments establish the connection between bacterial motion at
               the flat surface and at the edges and demonstrate the robustness
               of the upstream motion at the edges. Upstream migration of E.
               coli at the edges is possible at much larger flow rates compared
               to motion at the flat surfaces. Interestingly, the speed of
               bacteria at the edges mainly results from collisions between
               bacteria moving along this single line. We show that upstream
               motion not only takes place at the edge but also in an ``edge
               boundary layer'' whose size varies with the applied flow rate. We
               quantify the bacterial fluxes along the bottom walls and the
               edges and show that they result from both the transport velocity
               of bacteria and the decrease of surface concentration with
               increasing flow rate due to erosion processes. We rationalize our
               findings as a function of local variations in the shear rate in
               the rectangular channels and hydrodynamic attractive forces
               between bacteria and walls.",
  month     =  "21~" # aug,
  year      =  2015,
  url       = "http://dx.doi.org/10.1039/c5sm00939a",
  keywords  = "Bacteria Porous Media;references\_MendeleyAM",
  doi       = "10.1039/c5sm00939a",
  pmid      =  26161542,
  issn      = "1744-683X,1744-6848"
}

@ARTICLE{Daddi-Moussa-Ider2020-yk,
  title     = "Tuning the Upstream Swimming of Microrobots by Shape and Cargo Size",
  author    = "Daddi-Moussa-Ider, Abdallah and Lisicki, Maciej and Mathijssen,
               Arnold J T M",
  journal   = "Phys. Rev. Appl.",
  publisher = "American Physical Society",
  volume    =  14,
  number    =  2,
  pages     =  024071,
  abstract  = "The navigation of microrobots in complex flow environments is
               controlled by rheotaxis, the reorientation with respect to flow
               gradients. Here, we demonstrate how payloads can be ...",
  month     =  "25~" # aug,
  year      =  2020,
  url       = "https://link.aps.org/doi/10.1103/PhysRevApplied.14.024071",
  keywords  = "references\_MendeleyAM;Bacteria Porous Media",
  doi       = "10.1103/PhysRevApplied.14.024071",
  issn      = "2331-7019,2331-7043"
}

@ARTICLE{Battin2016-zh,
  title    = "The ecology and biogeochemistry of stream biofilms",
  author   = "Battin, Tom J and Besemer, Katharina and Bengtsson, Mia M and
              Romani, Anna M and Packmann, Aaron I",
  journal  = "Nat. Rev. Microbiol.",
  volume   =  14,
  number   =  4,
  pages    = "251--263",
  abstract = "Streams and rivers form dense networks, shape the Earth's surface
              and, in their sediments, provide an immensely large surface area
              for microbial growth. Biofilms dominate microbial life in streams
              and rivers, drive crucial ecosystem processes and contribute
              substantially to global biogeochemical fluxes. In turn, water flow
              and related deliveries of nutrients and organic matter to biofilms
              constitute major constraints on microbial life. In this Review, we
              describe the ecology and biogeochemistry of stream biofilms and
              highlight the influence of physical and ecological processes on
              their structure and function. Recent advances in the study of
              biofilm ecology may pave the way towards a mechanistic
              understanding of the effects of climate and environmental change
              on stream biofilms and the biogeochemistry of stream ecosystems.",
  month    =  apr,
  year     =  2016,
  url      = "http://dx.doi.org/10.1038/nrmicro.2016.15",
  keywords = "Bacteria Porous Media;references\_MendeleyAM",
  doi      = "10.1038/nrmicro.2016.15",
  pmid     =  26972916,
  issn     = "1740-1526,1740-1534"
}

@ARTICLE{Kamdar2023-eb,
  title    = "Multiflagellarity leads to the size-independent swimming speed of
              peritrichous bacteria",
  author   = "Kamdar, Shashank and Ghosh, Dipanjan and Lee, Wanho and
              T{\u a}tulea-Codrean, Maria and Kim, Yongsam and Ghosh, Supriya and
              Kim, Youngjun and Cheepuru, Tejesh and Lauga, Eric and Lim,
              Sookkyung and Cheng, Xiang",
  journal = "Proc Natl Acad Sci USA",
  volume   =  120,
  number   =  48,
  pages    = "e2310952120",
  abstract = "To swim through a viscous fluid, a flagellated bacterium must
              overcome the fluid drag on its body by rotating a flagellum or a
              bundle of multiple flagella. Because the drag increases with the
              size of bacteria, it is expected theoretically that the swimming
              speed of a bacterium inversely correlates with its body length.
              Nevertheless, despite extensive research, the fundamental
              size-speed relation of flagellated bacteria remains unclear with
              different experiments reporting conflicting results. Here, by
              critically reviewing the existing evidence and synergizing our own
              experiments of large sample sizes, hydrodynamic modeling, and
              simulations, we demonstrate that the average swimming speed of
              {Escherichia coli}, a premier model of peritrichous bacteria, is
              independent of their body length. Our quantitative analysis shows
              that such a counterintuitive relation is the consequence of the
              collective flagellar dynamics dictated by the linear correlation
              between the body length and the number of flagella of bacteria.
              Notably, our study reveals how bacteria utilize the increasing
              number of flagella to regulate the flagellar motor load. The
              collective load sharing among multiple flagella results in a lower
              load on each flagellar motor and therefore faster flagellar
              rotation, which compensates for the higher fluid drag on the
              longer bodies of bacteria. Without this balancing mechanism, the
              swimming speed of monotrichous bacteria generically decreases with
              increasing body length, a feature limiting the size variation of
              the bacteria. Altogether, our study resolves a long-standing
              controversy over the size-speed relation of flagellated bacteria
              and provides insights into the functional benefit of
              multiflagellarity in bacteria.",
  month    =  "28~" # nov,
  year     =  2023,
  url      = "http://dx.doi.org/10.1073/pnas.2310952120",
  keywords = "bacterial motility; flagellar dynamics; multiflagellarity;
              size--speed relation;references\_MendeleyAM;Bacteria Porous Media",
  doi      = "10.1073/pnas.2310952120",
  pmc      = "PMC10691209",
  pmid     =  37991946,
  issn     = "0027-8424,1091-6490"
}

@ARTICLE{Phan2020-ls,
  title     = "Bacterial Route Finding and Collective Escape in Mazes and
               Fractals",
  author    = "Phan, Trung V and Morris, Ryan and Black, Matthew E and Do, Tuan
               K and Lin, Ke-Chih and Nagy, Krisztina and Sturm, James C and
               Bos, Julia and Austin, Robert H",
  journal   = "Phys. Rev. X",
  publisher = "American Physical Society",
  volume    =  10,
  number    =  3,
  pages     =  031017,
  month     =  "22~" # jul,
  year      =  2020,
  url       = "https://link.aps.org/doi/10.1103/PhysRevX.10.031017",
  keywords  = "references\_MendeleyAM;Bacteria Porous Media",
  doi       = "10.1103/PhysRevX.10.031017",
  issn      = "2160-3308"
}

@ARTICLE{Kim2022-ky,
  title     = "Effects of swimming environment on bacterial motility",
  author    = "Kim, Dokyum and Kim, Yongsam and Lim, Sookkyung",
  journal   = "Phys. Fluids",
  publisher = "AIP Publishing",
  volume    =  34,
  number    =  3,
  pages     =  031907,
  abstract  = "Swimming trajectories of bacteria can be altered by environmental
               conditions, such as background flow and physical barriers, that
               limit the free swimming of bacteria. We present a comprehensive
               model of a bacterium that consists of a rod-shaped cell body and
               a flagellum which is composed of a motor, a hook, and a filament.
               The elastic flagellum is modeled based on the Kirchhoff rod
               theory, the cell body is considered to be a rigid body, and the
               hydrodynamic interaction of a bacterium near a wall is described
               by regularized Stokeslet formulation combined with the image
               system. We consider three environmental conditions: (1) a rigid
               surface is placed horizontally and there is no shear flow, (2) a
               shear fluid flow is present and the bacterium is near the rigid
               surface, and (3) while the bacterium is near the rigid surface
               and is under shear flow, an additional sidewall which is
               perpendicular to the rigid surface is placed. Each environmental
               state modifies the swimming behavior. For the first condition,
               there are two modes of motility, trap and escape, whether the
               bacterium stays near the surface or moves away from the surface
               as we vary the physical and geometrical properties of the model
               bacterium. For the second condition, there exists a threshold of
               shear rate that classifies the motion into two types of paths in
               which the bacterium takes either a periodic coil trajectory or a
               linear trajectory. For the last condition, the bacterium takes
               upstream motility along the sidewall for lower shear rates and
               downstream motility for larger shear flow rates.",
  month     =  mar,
  year      =  2022,
  url       = "https://pubs.aip.org/aip/pof/article/34/3/031907/2844585",
  keywords  = "Bacteria Porous Media;references\_MendeleyAM",
  doi       = "10.1063/5.0082768",
  issn      = "1070-6631,1089-7666"
}

@ARTICLE{Donlan2002-ah,
  title    = "Biofilms: microbial life on surfaces",
  author   = "Donlan, Rodney M",
  journal  = "Emerg. Infect. Dis.",
  volume   =  8,
  number   =  9,
  pages    = "881--890",
  abstract = "Microorganisms attach to surfaces and develop biofilms.
              Biofilm-associated cells can be differentiated from their
              suspended counterparts by generation of an extracellular polymeric
              substance (EPS) matrix, reduced growth rates, and the up- and
              down- regulation of specific genes. Attachment is a complex
              process regulated by diverse characteristics of the growth medium,
              substratum, and cell surface. An established biofilm structure
              comprises microbial cells and EPS, has a defined architecture, and
              provides an optimal environment for the exchange of genetic
              material between cells. Cells may also communicate via quorum
              sensing, which may in turn affect biofilm processes such as
              detachment. Biofilms have great importance for public health
              because of their role in certain infectious diseases and
              importance in a variety of device-related infections. A greater
              understanding of biofilm processes should lead to novel, effective
              control strategies for biofilm control and a resulting improvement
              in patient management.",
  month    =  sep,
  year     =  2002,
  url      = "http://dx.doi.org/10.3201/eid0809.020063",
  keywords = "The role of disorder and fluid flow in biofilm formation;Bacteria
              Porous Media",
  doi      = "10.3201/eid0809.020063",
  pmc      = "PMC2732559",
  pmid     =  12194761,
  issn     = "1080-6040"
}

@ARTICLE{Bhattacharjee2019-ct,
  title    = "Bacterial hopping and trapping in porous media",
  author   = "Bhattacharjee, Tapomoy and Datta, Sujit S",
  journal  = "Nat. Commun.",
  volume   =  10,
  number   =  1,
  pages    =  2075,
  abstract = "Diverse processes-e.g. bioremediation, biofertilization, and
              microbial drug delivery-rely on bacterial migration in disordered,
              three-dimensional (3D) porous media. However, how pore-scale
              confinement alters bacterial motility is unknown due to the
              opacity of typical 3D media. As a result, models of migration are
              limited and often employ ad hoc assumptions. Here we reveal that
              the paradigm of run-and-tumble motility is dramatically altered in
              a porous medium. By directly visualizing individual Escherichia
              coli, we find that the cells are intermittently and transiently
              trapped as they navigate the pore space, exhibiting diffusive
              behavior at long time scales. The trapping durations and the
              lengths of ``hops'' between traps are broadly distributed,
              reminiscent of transport in diverse other disordered systems;
              nevertheless, we show that these quantities can together predict
              the long-time bacterial translational diffusivity. Our work thus
              provides a revised picture of bacterial motility in complex media
              and yields principles for predicting cellular migration.",
  month    =  "6~" # may,
  year     =  2019,
  url      = "http://dx.doi.org/10.1038/s41467-019-10115-1",
  keywords = "Number of flagellars affecting bacteria navigation through porous
              medias;references\_MendeleyAM;Bacteria Porous Media",
  doi      = "10.1038/s41467-019-10115-1",
  pmc      = "PMC6502825",
  pmid     =  31061418,
  issn     = "2041-1723"
}

@ARTICLE{Waisbord2021-lr,
  title    = "{Fluidic bacterial diodes rectify magnetotactic cell motility in
              porous environments}",
  author   = "Waisbord, Nicolas and Dehkharghani, Amin and Guasto, Jeffrey S",
  journal  = "Nat. Commun.",
  volume   =  12,
  number   =  1,
  pages    =  5949,
  abstract = "Directed motility enables swimming microbes to navigate their
              environment for resources via chemo-, photo-, and magneto-taxis.
              However, directed motility competes with fluid flow in porous
              microbial habitats, affecting biofilm formation and disease
              transmission. Despite this broad importance, a microscopic
              understanding of how directed motility impacts the transport of
              microswimmers in flows through constricted pores remains unknown.
              Through microfluidic experiments, we show that individual
              magnetotactic bacteria directed upstream through pores display
              three distinct regimes, whereby cells swim upstream, become
              trapped within a pore, or are advected downstream. These transport
              regimes are reminiscent of the electrical conductivity of a diode
              and are accurately predicted by a comprehensive Langevin model.
              The diode-like behavior persists at the pore scale in geometries
              of higher dimension, where disorder impacts conductivity at the
              sample scale by extending the trapping regime over a broader range
              of flow speeds. This work has implications for our understanding
              of the survival strategies of magnetotactic bacteria in sediments
              and for developing their use in drug delivery applications in
              vascular networks.",
  month    =  "12~" # oct,
  year     =  2021,
  url      = "http://dx.doi.org/10.1038/s41467-021-26235-6",
  keywords = "Previous Papers;references\_MendeleyAM;Bacteria Porous Media",
  doi      = "10.1038/s41467-021-26235-6",
  pmc      = "PMC8511139",
  pmid     =  34642318,
  issn     = "2041-1723"
}

@ARTICLE{Perez-Rodriguez2022-bg,
  title     = "Microfluidic devices for studying bacterial taxis, drug testing
               and biofilm formation",
  author    = "P{\'e}rez-Rodr{\'\i}guez, Sandra and Garc{\'\i}a-Aznar, Jos{\'e} Manuel and
               Gonzalo-Asensio, Jes{\'u}s",
  journal   = "Microb. Biotechnol.",
  publisher = "Wiley",
  volume    =  15,
  number    =  2,
  pages     = "395--414",
  abstract  = "Some bacteria have coevolved to establish symbiotic or pathogenic
               relationships with plants, animals or humans. With human
               association, the bacteria can cause a variety of diseases. Thus,
               understanding bacterial phenotypes at the single-cell level is
               essential to develop beneficial applications. Traditional
               microbiological techniques have provided great knowledge about
               these organisms; however, they have also shown limitations, such
               as difficulties in culturing some bacteria, the heterogeneity of
               bacterial populations or difficulties in recreating some physical
               or biological conditions. Microfluidics is an emerging technique
               that complements current biological assays. Since microfluidics
               works with micrometric volumes, it allows fine-tuning control of
               the test conditions. Moreover, it allows the recruitment of
               three-dimensional (3D) conditions, in which several processes can
               be integrated and gradients can be generated, thus imitating
               physiological 3D environments. Here, we review some key
               microfluidic-based studies describing the effects of different
               microenvironmental conditions on bacterial response, biofilm
               formation and antimicrobial resistance. For this aim, we present
               different studies classified into six groups according to the
               design of the microfluidic device: (i) linear channels, (ii)
               mixing channels, (iii) multiple floors, (iv) porous devices, (v)
               topographic devices and (vi) droplet microfluidics. Hence, we
               highlight the potential and possibilities of using
               microfluidic-based technology to study bacterial phenotypes in
               comparison with traditional methodologies.",
  month     =  feb,
  year      =  2022,
  url       = "https://sfamjournals.onlinelibrary.wiley.com/doi/abs/10.1111/1751-7915.13775",
  keywords  = "General Microfluidics Papers;Bacteria Porous Media",
  doi       = "10.1111/1751-7915.13775",
  pmc       = "PMC8867988",
  pmid      =  33645897,
  issn      = "1751-7907,1751-7915"
}

@ARTICLE{Rusconi2014-cu,
  title     = "{Bacterial transport suppressed by fluid shear}",
  author    = "Rusconi, Roberto and Guasto, Jeffrey S and Stocker, Roman",
  journal   = "Nat. Phys.",
  publisher = "Nature Publishing Group",
  volume    =  10,
  number    =  3,
  pages     = "212--217",
  abstract  = "Bacteria often reside in fluids. Now, it is shown that
               hydrodynamic shear, which creates forces and torques on bacterial
               suspensions, stimulates the attachment of bacteria to surfaces
               and seriously hinders chemotaxis. Bacteria often live in dynamic
               fluid environments1,2,3 and flow can affect fundamental microbial
               processes such as nutrient uptake1,4 and infection5. However,
               little is known about the consequences of the forces and torques
               associated with fluid flow on bacteria. Through microfluidic
               experiments, we show that fluid shear produces strong spatial
               heterogeneity in suspensions of motile bacteria, characterized by
               up to 70\% cell depletion from low-shear regions due to
               `trapping' in high-shear regions. Two mathematical models and a
               scaling analysis accurately capture these observations, including
               the maximal depletion at mean shear rates of 2.5--10 s-1, and
               reveal that trapping by shear originates from the competition
               between the cell alignment with the flow and the stochasticity in
               the swimming orientation. We show that this shear-induced
               trapping directly impacts widespread bacterial behaviours, by
               hampering chemotaxis and promoting surface attachment. These
               results suggest that the hydrodynamic environment may directly
               affect bacterial fitness and should be carefully considered in
               the study of microbial processes.",
  month     =  "23~" # feb,
  year      =  2014,
  url       = "https://www.nature.com/articles/nphys2883",
  keywords  = "Previous Papers;Bacteria Porous Media;references\_MendeleyAM",
  doi       = "10.1038/nphys2883",
  issn      = "1745-2473,1745-2481"
}

@ARTICLE{Tao2021-ra,
  title    = "Soft particle clogging in two-dimensional hoppers",
  author   = "Tao, Ran and Wilson, Madelyn and Weeks, Eric R",
  journal  = "Phys Rev E",
  volume   =  104,
  number   = "4-1",
  pages    =  044909,
  abstract = "We study the outflow of soft particles through
              quasi-two-dimensional hoppers with both experiments and
              simulations. The experiments utilize spheres made with hydrogel,
              silicone rubber, and glass. The hopper chamber has an adjustable
              exit width and tilt angle (the latter to control the magnitude of
              gravitational forcing). Our simulation mimics the experiments
              using purely two-dimensional soft particles with viscous
              interactions but no friction. Results from both simulations and
              experiments demonstrate that clogging is easier for reduced
              gravitational force or stiffer particles. For particles with low
              or no friction, the average number of particles in a clogging arch
              depends only on the ratio between hopper exit width and the mean
              particle diameter. In contrast, for the silicone rubber particles
              with larger frictional interactions, arches have more particles
              than the low friction cases. Additionally, an analysis of the
              number of particles left in the hopper when clogging occurs
              provides evidence for a hydrostatic pressure effect that is
              relevant for the clogging of soft particles, but less so for the
              harder (glass) or frictional (silicone rubber) particles.",
  month    =  oct,
  year     =  2021,
  url      = "http://dx.doi.org/10.1103/PhysRevE.104.044909",
  keywords = "Soft particles clogging;Bacteria Porous Media",
  doi      = "10.1103/PhysRevE.104.044909",
  pmid     =  34781509,
  issn     = "2470-0053,2470-0045"
}

@ARTICLE{Wei2021-pp,
  title    = "Rapid Microfluidic Mixing Method Based on Droplet Rotation Due to
              {PDMS} Deformation",
  author   = "Wei, Chunyang and Yu, Chengzhuang and Li, Shanshan and Pan, Feng
              and Li, Tiejun and Wang, Zichao and Li, Junwei",
  journal  = "Micromachines (Basel)",
  volume   =  12,
  number   =  8,
  abstract = "Droplet-based micromixers have shown great prospects in chemical
              synthesis, pharmacology, biologics, and diagnostics. When compared
              with the active method, passive micromixer is widely used because
              it relies on the droplet movement in the microchannel without
              extra energy, which is more concise and easier to operate. Here we
              present a droplet rotation-based microfluidic mixer that allows
              rapid mixing within individual droplets efficiently. PDMS
              deformation is used to construct subsidence on the roof of the
              microchannel, which can deviate the trajectory of droplets. Thus,
              the droplet shows a rotation behavior due to the non-uniform
              distribution of the flow field, which can introduce turbulence and
              induce cross-flow enhancing 3D mixing inside the droplet,
              achieving rapid and homogenous fluid mixing. In order to evaluate
              the performance of the droplet rotation-based microfluidic mixer,
              droplets with highly viscous fluid (60\% w/w PEGDA solution) were
              generated, half of which was seeded with fluorescent dye for
              imaging. Mixing efficiency was quantified using the mixing index
              (MI), which shows as high as 92\% mixing index was achieved within
              12 mm traveling. Here in this work, it has been demonstrated that
              the microfluidic mixing method based on the droplet rotation has
              shown the advantages of low-cost, easy to operate, and high mixing
              efficiency. It is expected to find wide applications in the field
              of pharmaceutics, chemical synthesis, and biologics.",
  month    =  "29~" # jul,
  year     =  2021,
  url      = "http://dx.doi.org/10.3390/mi12080901",
  keywords = "PDMS deformation; droplet rotation; microfluidics; mixing;General
              Microfluidics Papers;Bacteria Porous Media",
  doi      = "10.3390/mi12080901",
  pmc      = "PMC8400329",
  pmid     =  34442523,
  issn     = "2072-666X"
}

@ARTICLE{Roh2016-jf,
  title    = "The Deformation of Polydimethylsiloxane ({PDMS}) Microfluidic
              Channels Filled with Embedded Circular Obstacles under Certain
              Circumstances",
  author   = "Roh, Changhyun and Lee, Jaewoong and Kang, Chankyu",
  journal  = "Molecules",
  volume   =  21,
  number   =  6,
  abstract = "Experimental investigations were conducted to determine the
              influence of polydimethylsiloxane (PDMS) microfluidic channels
              containing aligned circular obstacles (with diameters of 172 $\mu$m
              and 132 $\mu$m) on the flow velocity and pressure drop under
              steady-state flow conditions. A significant PDMS bulging was
              observed when the fluid flow initially contacted the obstacles,
              but this phenomenon decreased in the 1 mm length of the
              microfluidic channels when the flow reached a steady-state. This
              implies that a microfluidic device operating with steady-state
              flows does not provide fully reliable information, even though
              less PDMS bulging is observed compared to quasi steady-state flow.
              Numerical analysis of PDMS bulging using ANSYS Workbench showed a
              relatively good agreement with the measured data. To verify the
              influence of PDMS bulging on the pressure drop and flow velocity,
              theoretical analyses were performed and the results were compared
              with the experimental results. The measured flow velocity and
              pressure drop data relatively matched well with the classical
              prediction under certain circumstances. However, discrepancies
              were generated and became worse as the microfluidic devices were
              operated under the following conditions: (1) restricted geometry
              of the microfluidic channels (i.e., shallow channel height, large
              diameter of obstacles and a short microchannel length); (2)
              operation in quasi-steady state flow; (3) increasing flow rates;
              and (4) decreasing amount of curing agent in the PDMS mixture.
              Therefore, in order to obtain reliable data a microfluidic device
              must be operated under appropriate conditions.",
  month    =  "18~" # jun,
  year     =  2016,
  url      = "http://dx.doi.org/10.3390/molecules21060798",
  keywords = "ANSYS Workbench; PDMS bulging; embedded obstacles; flow velocity;
              pressure drop; steady-state flow;General Microfluidics
              Papers;Bacteria Porous Media",
  doi      = "10.3390/molecules21060798",
  pmc      = "PMC6274506",
  pmid     =  27322239,
  issn     = "1420-3049"
}

@ARTICLE{Kim2010-mt,
  title    = "Diffusion-based and long-range concentration gradients of multiple
              chemicals for bacterial chemotaxis assays",
  author   = "Kim, Minseok and Kim, Taesung",
  journal  = "Anal. Chem.",
  volume   =  82,
  number   =  22,
  pages    = "9401--9409",
  abstract = "We present a diffusion-driven and long-range concentration
              gradient generator that uses hydrogel as a porous membrane to
              prevent convection flows but allow the diffusion of cell signaling
              molecules for the study of bacterial chemotaxis in a microfluidic
              device. Using this device, we characterized the critical
              concentrations associated with the chemotactic responses of cells
              that initially created a population band and then migrated in
              bands in the presence of multiconcentration gradients. In
              addition, this device can be used to study the preferential
              chemotaxis of bacterial cells toward different carbon sources:
              glucose, galactose, and mannose were preferred over arabinose and
              xylose, in this order. This was possible since the device is able
              to simultaneously produce long-range concentration gradients of
              different chemicals as well. The method presented in this study is
              easy to perform and the device is cheap to fabricate, so that we
              believe that these characteristics not only make this device a
              very useful tool to study the chemotaxis of various, motile
              microorganisms but also permit parallel experimentation and reduce
              the time and effort needed in characterizing bacterial responses
              to various chemicals.",
  month    =  "15~" # nov,
  year     =  2010,
  url      = "http://dx.doi.org/10.1021/ac102022q",
  keywords = "Chemotaxis;Bacteria Porous Media",
  doi      = "10.1021/ac102022q",
  pmid     =  20979359,
  issn     = "0003-2700,1520-6882"
}

@ARTICLE{Zottl2019-lt,
  title     = "Enhanced bacterial swimming speeds in macromolecular polymer
               solutions",
  author    = "Z{\"o}ttl, Andreas and Yeomans, Julia M",
  journal   = "Nat. Phys.",
  publisher = "Nature Publishing Group",
  volume    =  15,
  number    =  6,
  pages     = "554--558",
  abstract  = "The locomotion of swimming bacteria in simple Newtonian fluids
               can successfully be described within the framework of
               low-Reynolds-number hydrodynamics1. The presence of polymers in
               biofluids generally increases the viscosity, which is expected to
               lead to slower swimming for a constant bacterial motor torque.
               Surprisingly, however, experiments have shown that bacterial
               speeds can increase in polymeric fluids2--5. Whereas, for example,
               artificial helical microswimmers in shear-thinning fluids6 or
               swimming Caenorhabditis elegans worms in wet granular media7,8
               increase their speeds substantially, swimming {Escherichia coli}
               bacteria in polymeric fluids show just a small increase in speed
               at low polymer concentrations, followed by a decrease at higher
               concentrations2,4. The mechanisms behind this behaviour are
               currently unclear, and therefore we perform extensive
               coarse-grained simulations of a bacterium swimming in explicitly
               modelled solutions of macromolecular polymers of different
               lengths and densities. We observe an increase of up to 60\% in
               swimming speed with polymer density and demonstrate that this is
               due to a non-uniform distribution of polymers in the vicinity of
               the bacterium, leading to an apparent slip. However, this in
               itself cannot predict the large increase in swimming velocity:
               coupling to the chirality of the bacterial flagellum is also
               necessary. Bacteria and other helical microswimmers are known to
               swim faster in non-Newtonian fluids. Coarse-grained simulations
               suggest the increase may be due to a polymer depletion effect
               near the body and flagellum, inducing a slip velocity at the
               surface.",
  month     =  "11~" # mar,
  year      =  2019,
  url       = "https://www.nature.com/articles/s41567-019-0454-3",
  keywords  = "Upstream Bacteria Complex Fluid;references\_MendeleyAM;Bacteria
               Porous Media",
  doi       = "10.1038/s41567-019-0454-3",
  issn      = "1745-2473,1745-2481"
}

@ARTICLE{Feng2015-ak,
  title    = "Bacterial attachment and biofilm formation on surfaces are reduced
              by small-diameter nanoscale pores: how small is small enough?",
  author   = "Feng, Guoping and Cheng, Yifan and Wang, Shu-Yi and Borca-Tasciuc,
              Diana A and Worobo, Randy W and Moraru, Carmen I",
  journal  = "NPJ Biofilms Microbiomes",
  volume   =  1,
  pages    =  15022,
  abstract = "BACKGROUND/OBJECTIVES: Prevention of biofilm formation by bacteria
              is of critical importance to areas that directly affect human
              health and life including medicine, dentistry, food processing and
              water treatment. This work showcases an effective and affordable
              solution for reducing attachment and biofilm formation by several
              pathogenic bacteria commonly associated with foodborne illnesses
              and medical infections. METHODS: Our approach exploits anodisation
              to create alumina surfaces with cylindrical nanopores with
              diameters ranging from 15 to 100 nm, perpendicular to the surface.
              The anodic surfaces were evaluated for attachment by Escherichia
              coli, Listeria monocytogenes, Staphylococcus aureus and
              Staphylococcus epidermidis. Cell-surface interaction forces were
              calculated and related to attachment. RESULTS: We found that
              anodic alumina surfaces with pore diameters of 15 and 25 nm were
              able to effectively minimise bacterial attachment or biofilm
              formation by all the microorganisms tested. Using a predictive
              physicochemical approach on the basis of the extended Derjaguin
              and Landau, Verwey and Overbeek (XDLVO) theory, we attributed the
              observed effects largely to the repulsive forces, primarily
              electrostatic and acid-base forces, which were greatly enhanced by
              the large surface area originating from the high density,
              small-diameter pores. We also demonstrate how this predictive
              approach could be used to optimise different elements of surface
              topography, particularly pore diameter and density, for further
              enhancing the observed bacteria-repelling effects. CONCLUSIONS: We
              demonstrate that anodic nanoporous surfaces can effectively reduce
              bacterial attachment. These findings are expected to have
              immediate, far-reaching implications and commercial applications,
              primarily in health care and the food industry.",
  month    =  "2~" # dec,
  year     =  2015,
  url      = "http://dx.doi.org/10.1038/npjbiofilms.2015.22",
  keywords = "Bacteria Porous Media",
  doi      = "10.1038/npjbiofilms.2015.22",
  pmc      = "PMC5515209",
  pmid     =  28721236,
  issn     = "2055-5008"
}

@ARTICLE{Secchi2020-ml,
  title     = "{The effect of flow on swimming bacteria controls the initial
               colonization of curved surfaces}",
  author    = "Secchi, Eleonora and Vitale, Alessandra and Mi{\~n}o, Gast{\'o}n L and
               Kantsler, Vasily and Eberl, Leo and Rusconi, Roberto and Stocker,
               Roman",
  journal   = "Nat. Commun.",
  publisher = "Nature Research",
  volume    =  11,
  number    =  1,
  pages     =  2851,
  abstract  = "The colonization of surfaces by bacteria is a widespread
               phenomenon with consequences on environmental processes and human
               health. While much is known about the molecular mechanisms of
               surface colonization, the influence of the physical environment
               remains poorly understood. Here we show that the colonization of
               non-planar surfaces by motile bacteria is largely controlled by
               flow. Using microfluidic experiments with Pseudomonas aeruginosa
               and {Escherichia coli}, we demonstrate that the velocity gradients
               created by a curved surface drive preferential attachment to
               specific regions of the collecting surface, namely the leeward
               side of cylinders and immediately downstream of apexes on
               corrugated surfaces, in stark contrast to where nonmotile cells
               attach. Attachment location and rate depend on the local
               hydrodynamics and, as revealed by a mathematical model
               benchmarked on the observations, on cell morphology and swimming
               traits. These results highlight the importance of flow on the
               magnitude and location of bacterial colonization of surfaces.",
  month     =  "5~" # jun,
  year      =  2020,
  url       = "http://dx.doi.org/10.1038/s41467-020-16620-y",
  keywords  = "Biophysics, Fluid dynamics;references\_MendeleyAM;Bacteria Porous
               Media",
  doi       = "10.1038/s41467-020-16620-y",
  pmc       = "PMC7275075",
  pmid      =  32503979,
  issn      = "2041-1723"
}

@ARTICLE{Galajda2007-ga,
  title    = "A wall of funnels concentrates swimming bacteria",
  author   = "Galajda, Peter and Keymer, Juan and Chaikin, Paul and Austin,
              Robert",
  journal  = "J. Bacteriol.",
  volume   =  189,
  number   =  23,
  pages    = "8704--8707",
  abstract = "Randomly moving but self-propelled agents, such as Escherichia
              coli bacteria, are expected to fill a volume homogeneously.
              However, we show that when a population of bacteria is exposed to
              a microfabricated wall of funnel-shaped openings, the random
              motion of bacteria through the openings is rectified by tracking
              (trapping) of the swimming bacteria along the funnel wall. This
              leads to a buildup of the concentration of swimming cells on the
              narrow opening side of the funnel wall but no concentration of
              nonswimming cells. Similarly, we show that a series of such funnel
              walls functions as a multistage pump and can increase the
              concentration of motile bacteria exponentially with the number of
              walls. The funnel wall can be arranged along arbitrary shapes and
              cause the bacteria to form well-defined patterns. The funnel
              effect may also have implications on the transport and
              distribution of motile microorganisms in irregular confined
              environments, such as porous media, wet soil, or biological
              tissue, or act as a selection pressure in evolution experiments.",
  month    =  dec,
  year     =  2007,
  url      = "http://dx.doi.org/10.1128/JB.01033-07",
  keywords = "references\_MendeleyAM;Bacteria Porous Media",
  doi      = "10.1128/JB.01033-07",
  pmc      = "PMC2168927",
  pmid     =  17890308,
  issn     = "0021-9193,1098-5530"
}

@ARTICLE{Sipos2015-yu,
  title     = "Hydrodynamic Trapping of Swimming Bacteria by Convex Walls",
  author    = "Sipos, O and Nagy, K and Di Leonardo, R and Galajda, P",
  journal   = "Phys. Rev. Lett.",
  publisher = "American Physical Society",
  volume    =  114,
  number    =  25,
  pages     =  258104,
  abstract  = "Swimming bacteria display a remarkable tendency to move along
               flat surfaces for prolonged times. This behavior may have a
               biological importance but can also be exploited by using
               microfabricated structures to manipulate bacteria. The main
               physical mechanism behind the surface entrapment of swimming
               bacteria is, however, still an open question. By studying the
               swimming motion of {Escherichia coli} cells near microfabricated
               pillars of variable size, we show that cell entrapment is also
               present for convex walls of sufficiently low curvature.
               Entrapment is, however, markedly reduced below a characteristic
               radius. Using a simple hydrodynamic model, we predict that
               trapped cells swim at a finite angle with the wall and a precise
               relation exists between the swimming angle at a flat wall and the
               critical radius of curvature for entrapment. Both predictions are
               quantitatively verified by experimental data. Our results
               demonstrate that the main mechanism for wall entrapment is
               hydrodynamic in nature and show the possibility of inhibiting
               cell adhesion, and thus biofilm formation, using convex features
               of appropriate curvature.",
  month     =  "26~" # jun,
  year      =  2015,
  url       = "http://dx.doi.org/10.1103/PhysRevLett.114.258104",
  keywords  = "references\_MendeleyAM;Bacteria Porous Media",
  doi       = "10.1103/PhysRevLett.114.258104",
  pmid      =  26197146,
  issn      = "0031-9007,1079-7114"
}

@ARTICLE{Gurung2020-ah,
  title    = "Microfluidic techniques for separation of bacterial cells via
              taxis",
  author   = "Gurung, Jyoti P and Gel, Murat and Baker, Matthew A B",
  journal  = "Microb. Cell Fact.",
  volume   =  7,
  number   =  3,
  pages    = "66--79",
  abstract = "The microbial environment is typically within a fluid and the key
              processes happen at the microscopic scale where viscosity
              dominates over inertial forces. Microfluidic tools are thus well
              suited to study microbial motility because they offer precise
              control of spatial structures and are ideal for the generation of
              laminar fluid flows with low Reynolds numbers at microbial
              lengthscales. These tools have been used in combination with
              microscopy platforms to visualise and study various microbial
              taxes. These include establishing concentration and temperature
              gradients to influence motility via chemotaxis and thermotaxis, or
              controlling the surrounding microenvironment to influence
              rheotaxis, magnetotaxis, and phototaxis. Improvements in
              microfluidic technology have allowed fine separation of cells
              based on subtle differences in motility traits and have
              applications in synthetic biology, directed evolution, and applied
              medical microbiology.",
  month    =  "15~" # jan,
  year     =  2020,
  url      = "http://dx.doi.org/10.15698/mic2020.03.710",
  keywords = "chemotaxis; flagellar motor; microfluidics; motility;
              thermotaxis;Bacteria Porous Media",
  doi      = "10.15698/mic2020.03.710",
  pmc      = "PMC7052948",
  pmid     =  32161767,
  issn     = "2311-2638"
}

@ARTICLE{Zhao2024-og,
  title     = "Integrating organoids and organ-on-a-chip devices",
  author    = "Zhao, Yimu and Landau, Shira and Okhovatian, Sargol and Liu,
               Chuan and Lu, Rick Xing Ze and Lai, Benjamin Fook Lun and Wu,
               Qinghua and Kieda, Jennifer and Cheung, Krisco and Rajasekar,
               Shravanthi and Jozani, Kimia and Zhang, Boyang and Radisic,
               Milica",
  journal   = "Nat Rev Bioeng",
  publisher = "Springer Science and Business Media LLC",
  volume    =  2,
  number    =  7,
  pages     = "588--608",
  month     =  "2~" # jul,
  year      =  2024,
  url       = "http://dx.doi.org/10.1038/s44222-024-00207-z",
  keywords  = "Collective Motion Review
               Paper;Organoid;references\_MendeleyAM;Bacteria Porous Media",
  doi       = "10.1038/s44222-024-00207-z",
  issn      = "2731-6092"
}

@ARTICLE{Liu2016-jp,
  title     = "High-throughput screening of antibiotic-resistant bacteria in
               picodroplets",
  author    = "Liu, X and Painter, R E and Enesa, K and Holmes, D and Whyte, G
               and Garlisi, C G and Monsma, F J and Rehak, M and Craig, F F and
               Smith, C A",
  journal   = "Lab Chip",
  publisher = "The Royal Society of Chemistry",
  volume    =  16,
  number    =  9,
  pages     = "1636--1643",
  abstract  = "The prevalence of clinically-relevant bacterial strains resistant
               to current antibiotic therapies is increasing and has been
               recognized as a major health threat. For example,
               multidrug-resistant tuberculosis and methicillin-resistant
               Staphylococcus aureus are of global concern. Novel methodologies
               are needed to identify new targets or novel compounds unaffected
               by pre-existing resistance mechanisms. Recently, water-in-oil
               picodroplets have been used as an alternative to conventional
               high-throughput methods, especially for phenotypic screening.
               Here we demonstrate a novel microfluidic-based picodroplet
               platform which enables high-throughput assessment and isolation
               of antibiotic-resistant bacteria in a label-free manner. As a
               proof-of-concept, the system was used to isolate fusidic
               acid-resistant mutants and estimate the frequency of resistance
               among a population of {Escherichia coli} (strain HS151). This
               approach can be used for rapid screening of rare
               antibiotic-resistant mutants to help identify novel
               compound/target pairs.",
  month     =  "26~" # apr,
  year      =  2016,
  url       = "https://pubs.rsc.org/en/content/articlelanding/2016/lc/c6lc00180g/unauth",
  keywords  = "Antibiotics Sorting;Bacteria Porous Media",
  doi       = "10.1039/c6lc00180g",
  pmid      =  27033300,
  issn      = "1473-0197,1473-0189"
}

@ARTICLE{Li2024-xo,
  title   = {Dynamics of rigid fibers interacting with triangular obstacles in microchannel flows},
  author  = {Li, Zhibo and Bielinski, Cl{\'e}ment and Lindner, Anke and du Roure, Olivia and Delmotte, Blaise},
  journal = {Phys Rev Fluids},
  year    = {2024},
  volume  = {9},
  pages   = {044302},
  doi     = {10.1103/PhysRevFluids.9.044302}
}

@ARTICLE{Choe2025-fu,
  title     = "Rapid identification of key antibiotic resistance genes in {E}.
               coli using high-resolution genome-scale {CRISPRi} screening",
  author    = "Choe, Donghui and Lee, Eunju and Kim, Kangsan and Hwang, Soonkyu
               and Jeong, Ki Jun and Palsson, Bernhard O and Cho, Byung-Kwan and
               Cho, Suhyung",
  journal   = "iScience",
  publisher = "Elsevier BV",
  volume    =  28,
  number    =  5,
  pages     =  112435,
  abstract  = "Bacteria possess a vast repertoire of genes to adapt to
               environmental challenges. Understanding the gene fitness
               landscape under antibiotic stress is crucial for elucidating
               bacterial resistance mechanisms and antibiotic action. To explore
               this, we conducted a genome-scale CRISPRi screen using a
               high-density sgRNA library in {Escherichia coli} exposed to various
               antibiotics. This screen identified essential genes under
               antibiotic-induced stress and offered insights into the molecular
               mechanisms underlying bacterial responses. We uncovered
               previously unrecognized genes involved in antibiotic resistance,
               including essential membrane proteins. The screen also
               underscored the importance of transcriptional modulation of
               essential genes in antibiotic tolerance. Our findings emphasize
               the utility of genome-wide CRISPRi screening in mapping the
               genetic landscape of antibiotic resistance. This study provides a
               valuable resource for identifying potential targets for
               antibiotics or antimicrobial strategies. Moreover, it offers a
               framework for exploring transcriptional regulatory networks and
               resistance mechanisms in E. coli and other bacterial pathogens.",
  month     =  "16~" # may,
  year      =  2025,
  url       = "http://dx.doi.org/10.1016/j.isci.2025.112435",
  keywords  = "Genetics; Microbiology; Molecular biology;Antibiotics
               Sorting;Bacteria Porous Media",
  doi       = "10.1016/j.isci.2025.112435",
  pmc       = "PMC12063145",
  pmid      =  40352728,
  issn      = "2589-0042"
}

@ARTICLE{Nair2023-hm,
  title     = "Interspecies interaction reduces selection for antibiotic
               resistance in {Escherichia coli}",
  author    = "Nair, Ramith R and Andersson, Dan I",
  journal   = "Commun. Biol.",
  publisher = "Springer Science and Business Media LLC",
  volume    =  6,
  number    =  1,
  pages     =  331,
  abstract  = "Evolution of microbial traits depends on the interaction of a
               species with its environment as well as with other coinhabiting
               species. However, our understanding of the evolution of specific
               microbial traits, such as antibiotic resistance in complex
               environments is limited. Here, we determine the role of
               interspecies interactions on the dynamics of nitrofurantoin (NIT)
               resistance selection among {Escherichia coli}. We created a
               synthetic two-species community comprised of two variants of E.
               coli (NIT susceptible and resistant) and Bacillus subtilis in
               minimal media with glucose as the sole carbon source. We show
               that the presence of B. subtilis significantly slows down the
               selection for the resistant E. coli mutant when NIT is present
               and that this slowdown is not due to competition for resources.
               Instead, the dampening of NIT resistance enrichment is largely
               mediated by extracellular compounds produced by B. subtilis with
               the peptide YydF playing a significant role. Our results not only
               demonstrate the impact of interspecies interactions on the
               evolution of microbial traits but also show the importance of
               using synthetic microbial systems in unravelling relevant
               interactions and mechanisms affecting the evolution of antibiotic
               resistance. This finding implies that interspecies interactions
               should be considered to better understand and predict resistance
               evolution in the clinic as well as in nature.",
  month     =  "27~" # mar,
  year      =  2023,
  url       = "https://www.nature.com/articles/s42003-023-04716-2",
  keywords  = "Antibiotics Sorting;Bacteria Porous Media",
  doi       = "10.1038/s42003-023-04716-2",
  pmc       = "PMC10043022",
  pmid      =  36973402,
  issn      = "2399-3642"
}

@ARTICLE{Yan2024-mn,
  title     = "A label-free droplet sorting platform integrating
               dielectrophoretic separation for estimating bacterial
               antimicrobial resistance",
  author    = "Yan, Jia-De and Yang, Chiou-Ying and Han, Arum and Wu, Ching-Chou",
  journal   = "Biosensors (Basel)",
  publisher = "MDPI AG",
  volume    =  14,
  number    =  5,
  pages     =  218,
  abstract  = "Antimicrobial resistance (AMR) has become a crucial global health
               issue. Antibiotic-resistant bacteria can survive after antibiotic
               treatments, lowering drug efficacy and increasing lethal risks. A
               microfluidic water-in-oil emulsion droplet system can entrap
               microorganisms and antibiotics within the tiny bioreactor,
               separate from the surroundings, enabling independent assays that
               can be performed in a high-throughput manner. This study presents
               the development of a label-free dielectrophoresis (DEP)-based
               microfluidic platform to sort droplets that co-encapsulate
               {Escherichia coli} (E. coli) and ampicillin (Amp) and droplets that
               co-encapsulate Amp-resistant (AmpR) E. coli with Amp only based
               on the conductivity-dependent DEP force (FDEP) without the
               assistance of optical analyses. The 9.4\% low conductivity (LC)
               Luria-Bertani (LB) broth diluted with 170 mM mannitol can
               maintain E. coli and AmpR E. coli growth for 3 h and allow Amp to
               kill almost all E. coli, which can significantly increase the
               LCLB conductivity by about 100 $\mu$S/cm. Therefore, the AmpR E.
               coli/9.4\%LCLB/Amp where no cells are killed and the E.
               coli/9.4\%LCLB/Amp-containing droplets where most of the cells
               are killed can be sorted based on this conductivity difference at
               an applied electric field of 2 MHz and 100 Vpp that generates
               positive FDEP. Moreover, the sorting ratio significantly
               decreased to about 50\% when the population of AmpR E. coli was
               equal to or higher than 50\% in droplets. The
               conductivity-dependent DEP-based sorting platform exhibits
               promising potential to probe the ratio of AmpR E. coli in an
               unknown bacterial sample by using the sorting ratio as an index.",
  month     =  "26~" # apr,
  year      =  2024,
  url       = "http://dx.doi.org/10.3390/bios14050218",
  keywords  = "antimicrobial resistance; dielectrophoretic (DEP) sorting;
               droplet microfluidics;Antibiotics Sorting;Bacteria Porous Media",
  doi       = "10.3390/bios14050218",
  pmc       = "PMC11117925",
  pmid      =  38785691,
  issn      = "2079-6374"
}

@ARTICLE{Oliveira2022-pc,
  title     = "Suicidal chemotaxis in bacteria",
  author    = "Oliveira, Nuno M and Wheeler, James H R and Deroy, Cyril and
               Booth, Sean C and Walsh, Edmond J and Durham, William M and
               Foster, Kevin R",
  journal   = "Nat. Commun.",
  publisher = "Springer Science and Business Media LLC",
  volume    =  13,
  number    =  1,
  pages     =  7608,
  abstract  = "Bacteria commonly live in surface-associated communities where
               steep gradients of antibiotics and other chemical compounds can
               occur. While many bacterial species move on surfaces, we know
               surprisingly little about how such antibiotic gradients affect
               cell motility. Here, we study the behaviour of the opportunistic
               pathogen Pseudomonas aeruginosa in stable spatial gradients of
               several antibiotics by tracking thousands of cells in
               microfluidic devices as they form biofilms. Unexpectedly, these
               experiments reveal that bacteria use pili-based ('twitching')
               motility to navigate towards antibiotics. Our analyses suggest
               that this behaviour is driven by a general response to the
               effects of antibiotics on cells. Migrating bacteria reach
               antibiotic concentrations hundreds of times higher than their
               minimum inhibitory concentration within hours and remain highly
               motile. However, isolating cells - using fluid-walled
               microfluidic devices - reveals that these bacteria are terminal
               and unable to reproduce. Despite moving towards their death,
               migrating cells are capable of entering a suicidal program to
               release bacteriocins that kill other bacteria. This behaviour
               suggests that the cells are responding to antibiotics as if they
               come from a competing colony growing nearby, inducing them to
               invade and attack. As a result, clinical antibiotics have the
               potential to lure bacteria to their death.",
  month     =  "9~" # dec,
  year      =  2022,
  url       = "https://www.nature.com/articles/s41467-022-35311-4",
  keywords  = "Bacteria Morphology;Bacteria Porous Media",
  doi       = "10.1038/s41467-022-35311-4",
  pmc       = "PMC9734745",
  pmid      =  36494355,
  issn      = "2041-1723"
}

@ARTICLE{Chopra2022-ee,
  title   = {Geometric effects induce anomalous size-dependent active transport in structured environments},
  author  = {Chopra, Pooja and Quint, David and Gopinathan, Ajay and Liu, Bin},
  journal = {Phys Rev Fluids},
  year    = {2022},
  volume  = {7},
  pages   = {L071101},
  doi     = {10.1103/PhysRevFluids.7.L071101}
}

@ARTICLE{Dehkharghani2023-mw,
  title     = "Self-transport of swimming bacteria is impaired by porous
               microstructure",
  author    = "Dehkharghani, Amin and Waisbord, Nicolas and Guasto, Jeffrey S",
  journal   = "Commun. Phys.",
  publisher = "Springer Science and Business Media LLC",
  volume    =  6,
  number    =  1,
  pages     = "1--9",
  abstract  = "AbstractMotility is a fundamental survival strategy of bacteria
               to navigate porous environments, where they mediate essential
               biogeochemical processes in quiescent wetlands and sediments.
               However, a comprehensive understanding of the mechanisms
               regulating self-transport in the confined interstices of porous
               media is lacking, and determining the interactions between cells
               and surfaces of the solid matrix becomes paramount. Here, we
               precisely track the movement of bacteria (Magnetococcus marinus)
               through a series of microfluidic porous media with broadly
               varying geometries and show how successive scattering events from
               solid surfaces decorrelate cell motion. Ordered versus disordered
               media impact the cells' motility over short ranges, but their
               large-scale transport properties are regulated by the cutoff of
               their persistent motility. An effective mean free path is
               established as the key geometrical parameter controlling cell
               transport, and we implement a theoretical model that universally
               predicts the effective cell diffusion for the diverse geometries
               studied here. These results aid in our understanding of the
               physical ecology of swimming cells, and their role in
               environmental and health hazards in stagnant porous media.",
  month     =  "24~" # jan,
  year      =  2023,
  url       = "http://dx.doi.org/10.1038/s42005-023-01136-w",
  keywords  = "references\_MendeleyAM;Bacteria Porous Media",
  doi       = "10.1038/s42005-023-01136-w",
  issn      = "2399-3650,2399-3650"
}

@ARTICLE{Kurzthaler2021-dp,
  title    = "A geometric criterion for the optimal spreading of active polymers
              in porous media",
  author   = "Kurzthaler, Christina and Mandal, Suvendu and Bhattacharjee,
              Tapomoy and L{\"o}wen, Hartmut and Datta, Sujit S and Stone, Howard A",
  journal  = "Nat. Commun.",
  volume   =  12,
  number   =  1,
  pages    =  7088,
  year     =  2021,
  url      = "http://dx.doi.org/10.1038/s41467-021-26942-0",
  keywords = "references\_MendeleyAM;Bacteria Porous Media",
  doi      = "10.1038/s41467-021-26942-0",
  issn     = "2041-1723"
}

@ARTICLE{Son2013-os,
  title    = "Bacteria can exploit a flagellar buckling instability to change
              direction",
  author   = "Son, Kwangmin and Guasto, Jeffrey S and Stocker, Roman",
  journal  = "Nat. Phys.",
  volume   =  9,
  number   =  8,
  pages    = "494--498",
  year     =  2013,
  url      = "http://dx.doi.org/10.1038/nphys2676",
  keywords = "references\_MendeleyAM;Bacteria Porous Media",
  doi      = "10.1038/nphys2676",
  issn     = "1745-2473,1745-2481"
}

@ARTICLE{Guadayol2017-od,
  title    = "Cell morphology governs directional control in swimming bacteria",
  author   = "Guadayol, {\`O}scar and Thornton, Katie L and Humphries, Stuart",
  journal  = "Sci. Rep.",
  volume   =  7,
  number   =  1,
  pages    =  2061,
  year     =  2017,
  url      = "http://dx.doi.org/10.1038/s41598-017-01565-y",
  keywords = "references\_MendeleyAM;Bacteria Porous Media",
  doi      = "10.1038/s41598-017-01565-y",
  issn     = "2045-2322"
}

@ARTICLE{Bhattacharjee2021-oc,
  title    = "Chemotactic migration of bacteria in porous media",
  author   = "Bhattacharjee, Tapomoy and Amchin, Daniel B and Ott, Jenna A and
              Kratz, Felix and Datta, Sujit S",
  journal  = "Biophys. J.",
  volume   =  120,
  number   =  16,
  pages    = "3483--3497",
  year     =  2021,
  url      = "http://dx.doi.org/10.1016/j.bpj.2021.05.012",
  keywords = "references\_MendeleyAM;Bacteria Porous Media",
  doi      = "10.1016/j.bpj.2021.05.012",
  issn     = "0006-3495,1542-0086"
}

@ARTICLE{De_Anna2021-io,
  title    = "Chemotaxis under flow disorder shapes microbial dispersion in
              porous media",
  author   = "de Anna, Pietro and Pahlavan, Amir A and Yawata, Yutaka and
              Stocker, Roman and Juanes, Ruben",
  journal  = "Nat. Phys.",
  volume   =  17,
  number   =  1,
  pages    = "68--73",
  year     =  2021,
  url      = "http://dx.doi.org/10.1038/s41567-020-1002-x",
  keywords = "references\_MendeleyAM;Bacteria Porous Media",
  doi      = "10.1038/s41567-020-1002-x",
  issn     = "1745-2473,1745-2481"
}

@ARTICLE{Conrad2018-ls,
  title     = "{Confined Flow: Consequences and Implications for Bacteria and
               Biofilms}",
  author    = "Conrad, Jacinta C and Poling-Skutvik, Ryan",
  journal   = "Annu. Rev. Chem. Biomol. Eng.",
  publisher = "Annual Reviews Inc.",
  volume    =  9,
  number    =  1,
  pages     = "175--200",
  year      =  2018,
  url       = "http://dx.doi.org/10.1146/annurev-chembioeng-060817-084006",
  keywords  = "Biofilm mechanics, Mass transport, Quorum sensing, Surface
               attachment, Twitching, swimming;references\_MendeleyAM;Bacteria
               Porous Media",
  doi       = "10.1146/annurev-chembioeng-060817-084006",
  issn      = "1947-5438,1947-5446"
}

@ARTICLE{Kaya2012-po,
  title    = "Direct Upstream Motility in {Escherichia coli}",
  author   = "Kaya, Tolga and Koser, Hur",
  journal  = "Biophys. J.",
  volume   =  102,
  number   =  7,
  pages    = "1514--1523",
  year     =  2012,
  url      = "http://dx.doi.org/10.1016/j.bpj.2012.03.001",
  keywords = "references\_MendeleyAM;Bacteria Porous Media",
  doi      = "10.1016/j.bpj.2012.03.001",
  issn     = "0006-3495,1542-0086"
}

@ARTICLE{Drescher2013-xn,
  title    = "Biofilm streamers cause catastrophic disruption of flow with
              consequences for environmental and medical systems",
  author   = "Drescher, Knut and Shen, Yi and Bassler, Bonnie L and Stone,
              Howard A",
  journal = "Proc Natl Acad Sci USA",
  volume   =  110,
  number   =  11,
  pages    = "4345--4350",
  abstract = "Biofilms are antibiotic-resistant, sessile bacterial communities
              that occupy most moist surfaces on Earth and cause chronic and
              medical device-associated infections. Despite their importance,
              basic information about biofilm dynamics in common ecological
              environments is lacking. Here, we demonstrate that flow through
              soil-like porous materials, industrial filters, and medical stents
              dramatically modifies the morphology of Pseudomonas aeruginosa
              biofilms to form 3D streamers, which, over time, bridge the spaces
              between obstacles and corners in nonuniform environments. We
              discovered that accumulation of surface-attached biofilm has
              little effect on flow through such environments, whereas biofilm
              streamers cause sudden and rapid clogging. We demonstrate that
              flow-induced shedding of extracellular matrix from
              surface-attached biofilms generates a sieve-like network that
              captures cells and other biomass, which add to the existing
              network, causing exponentially fast clogging independent of
              growth. These results suggest that biofilm streamers are
              ubiquitous in nature and strongly affect flow through porous
              materials in environmental, industrial, and medical systems.",
  month    =  "12~" # mar,
  year     =  2013,
  url      = "http://dx.doi.org/10.1073/pnas.1300321110",
  keywords = "references\_MendeleyAM;Bacteria Porous Media",
  doi      = "10.1073/pnas.1300321110",
  pmc      = "PMC3600445",
  pmid     =  23401501,
  issn     = "0027-8424,1091-6490"
}

@ARTICLE{Torres_Maldonado2024-wu,
  title    = "Enhancement of bacterial rheotaxis in non-Newtonian fluids",
  author   = "Torres Maldonado, Bryan O and Th{\'e}ry, Albane and Tao, Ran and
              Brosseau, Quentin and Mathijssen, Arnold J T M and Arratia, Paulo
              E",
  journal = "Proc Natl Acad Sci USA",
  volume   =  121,
  number   =  50,
  pages    = "e2417614121",
  year     =  2024,
  url      = "http://dx.doi.org/10.1073/pnas.2417614121",
  keywords = "references\_MendeleyAM;Bacteria Porous Media",
  doi      = "10.1073/pnas.2417614121",
  issn     = "0027-8424,1091-6490"
}

@ARTICLE{Philip1970-rf,
  title    = "Flow in Porous Media",
  author   = "Philip, J R",
  journal  = "Annu. Rev. Fluid Mech.",
  volume   =  2,
  number   =  1,
  pages    = "177--204",
  year     =  1970,
  url      = "http://dx.doi.org/10.1146/annurev.fl.02.010170.001141",
  keywords = "references\_MendeleyAM;Bacteria Porous Media",
  doi      = "10.1146/annurev.fl.02.010170.001141",
  issn     = "0066-4189,1545-4479"
}

@ARTICLE{Guasto2012-da,
  title    = "Fluid Mechanics of Planktonic Microorganisms",
  author   = "Guasto, Jeffrey S and Rusconi, Roberto and Stocker, Roman",
  journal  = "Annu. Rev. Fluid Mech.",
  volume   =  44,
  number   =  1,
  pages    = "373--400",
  year     =  2012,
  url      = "http://dx.doi.org/10.1146/annurev-fluid-120710-101156",
  keywords = "references\_MendeleyAM;Bacteria Porous Media",
  doi      = "10.1146/annurev-fluid-120710-101156",
  issn     = "0066-4189,1545-4479"
}

@ARTICLE{Cao2024-nm,
  title   = {Giant enhancement of bacterial upstream swimming in macromolecular flows},
  author  = {Cao, Ding and Tao, Ran and Th{\'e}ry, Albane and Liu, Song and Mathijssen, Arnold J. T. M. and Wu, Yilin},
  year    = {2024},
  note    = {arXiv:2408.13694},
  url     = {https://arxiv.org/abs/2408.13694}
}

@ARTICLE{Marchetti2013-se,
  title    = "Hydrodynamics of soft active matter",
  author   = "Marchetti, M C and Joanny, J F and Ramaswamy, S and Liverpool, T B
              and Prost, J and Rao, Madan and Simha, R Aditi",
  journal  = "Rev. Mod. Phys.",
  volume   =  85,
  number   =  3,
  pages    = "1143--1189",
  year     =  2013,
  url      = "http://dx.doi.org/10.1103/RevModPhys.85.1143",
  keywords = "references\_MendeleyAM;Bacteria Porous Media",
  doi      = "10.1103/RevModPhys.85.1143",
  issn     = "0034-6861,1539-0756"
}

@ARTICLE{Baveye2017-bc,
  title   = {Microbial competition and evolution in natural porous environments: Not that simple},
  author  = {Baveye, Philippe C. and Darnault, Christophe},
  journal = {Proc Natl Acad Sci USA},
  year    = {2017},
  volume  = {114},
  pages   = {E2802--E2803},
  doi     = {10.1073/pnas.1700992114}
}

@ARTICLE{Adler1988-qy,
  title    = "Multiphase Flow in Porous Media",
  author   = "Adler, P M and Brenner, H",
  journal  = "Annu. Rev. Fluid Mech.",
  volume   =  20,
  number   =  1,
  pages    = "35--59",
  year     =  1988,
  url      = "http://dx.doi.org/10.1146/annurev.fl.20.010188.000343",
  keywords = "references\_MendeleyAM;Bacteria Porous Media",
  doi      = "10.1146/annurev.fl.20.010188.000343",
  issn     = "0066-4189,1545-4479"
}

@ARTICLE{Mathijssen2019-zy,
  title     = "{Oscillatory surface rheotaxis of swimming E. coli bacteria}",
  author    = "Mathijssen, Arnold J T M and Figueroa-Morales, Nuris and Junot,
               Gaspard and Cl{\'e}ment, {\'E}ric and Lindner, Anke and Z{\"o}ttl, Andreas",
  journal   = "Nat. Commun.",
  publisher = "Springer Science and Business Media LLC",
  volume    =  10,
  number    =  1,
  pages     =  3434,
  abstract  = "Bacterial contamination of biological channels, catheters or
               water resources is a major threat to public health, which can be
               amplified by the ability of bacteria to swim upstream. The
               mechanisms of this 'rheotaxis', the reorientation with respect to
               flow gradients, are still poorly understood. Here, we follow
               individual E. coli bacteria swimming at surfaces under shear flow
               using 3D Lagrangian tracking and fluorescent flagellar labelling.
               Three transitions are identified with increasing shear rate:
               Above a first critical shear rate, bacteria shift to swimming
               upstream. After a second threshold, we report the discovery of an
               oscillatory rheotaxis. Beyond a third transition, we further
               observe coexistence of rheotaxis along the positive and negative
               vorticity directions. A theoretical analysis explains these
               rheotaxis regimes and predicts the corresponding critical shear
               rates. Our results shed light on bacterial transport and reveal
               strategies for contamination prevention, rheotactic cell sorting,
               and microswimmer navigation in complex flow environments.",
  month     =  "31~" # jul,
  year      =  2019,
  url       = "http://dx.doi.org/10.1038/s41467-019-11360-0",
  keywords  = "Biological physics, Fluid dynamics, Statistical physics,
               thermodynamics and nonlinear dynamics;Previous
               Papers;references\_MendeleyAM;Bacteria Porous Media",
  doi       = "10.1038/s41467-019-11360-0",
  pmc       = "PMC6668461",
  pmid      =  31366920,
  issn      = "2041-1723"
}

@ARTICLE{Conrad2012-xr,
  title    = "{Physics of bacterial near-surface motility using flagella and
              type IV pili: Implications for biofilm formation}",
  author   = "Conrad, Jacinta C",
  journal  = "Res. Microbiol.",
  volume   =  163,
  number   = "9-10",
  pages    = "619--629",
  year     =  2012,
  url      = "http://dx.doi.org/10.1016/J.RESMIC.2012.10.016",
  keywords = "Bacterial motility, Biofilm formation, Flagella, Type IV
              pili;references\_MendeleyAM;Bacteria Porous Media",
  doi      = "10.1016/J.RESMIC.2012.10.016",
  issn     = "0923-2508,1769-7123"
}

@ARTICLE{Hallatschek2023-zr,
  title    = "Proliferating active matter",
  author   = "Hallatschek, Oskar and Datta, Sujit S and Drescher, Knut and
              Dunkel, J{\"o}rn and Elgeti, Jens and Waclaw, Bartek and Wingreen, Ned
              S",
  journal  = "Nat. Rev. Phys.",
  volume   =  5,
  number   =  7,
  pages    = "407--419",
  year     =  2023,
  url      = "http://dx.doi.org/10.1038/s42254-023-00593-0",
  keywords = "references\_MendeleyAM;Bacteria Porous Media",
  doi      = "10.1038/s42254-023-00593-0",
  issn     = "2522-5820"
}

@ARTICLE{Scheidweiler2024-st,
  title    = "Spatial structure, chemotaxis and quorum sensing shape bacterial
              biomass accumulation in complex porous media",
  author   = "Scheidweiler, David and Bordoloi, Ankur Deep and Jiao, Wenqiao and
              Sentchilo, Vladimir and Bollani, Monica and Chhun, Audam and
              Engel, Philipp and de Anna, Pietro",
  journal  = "Nat. Commun.",
  volume   =  15,
  number   =  1,
  pages    =  191,
  year     =  2024,
  url      = "http://dx.doi.org/10.1038/s41467-023-44267-y",
  keywords = "references\_MendeleyAM;Bacteria Porous Media",
  doi      = "10.1038/s41467-023-44267-y",
  issn     = "2041-1723"
}

@ARTICLE{Di_Leonardo2011-cz,
  title   = {Swimming with an image},
  author  = {Di Leonardo, R. and Dell'Arciprete, D. and Angelani, L. and Iebba, V.},
  journal = {Phys Rev Lett},
  year    = {2011},
  volume  = {106},
  pages   = {038101},
  doi     = {10.1103/PhysRevLett.106.038101}
}

@ARTICLE{Persat2015-rl,
  title    = "The Mechanical World of Bacteria",
  author   = "Persat, Alexandre and Nadell, Carey D and Kim, Minyoung Kevin and
              Ingremeau, Francois and Siryaporn, Albert and Drescher, Knut and
              Wingreen, Ned S and Bassler, Bonnie L and Gitai, Zemer and Stone,
              Howard A",
  journal  = "Cell",
  volume   =  161,
  number   =  5,
  pages    = "988--997",
  year     =  2015,
  url      = "http://dx.doi.org/10.1016/j.cell.2015.05.005",
  keywords = "references\_MendeleyAM;Bacteria Porous Media",
  doi      = "10.1016/j.cell.2015.05.005",
  issn     = "0092-8674,1097-4172"
}

@ARTICLE{Secchi2022-lk,
  title   = {The structural role of bacterial {eDNA} in the formation of biofilm streamers},
  author  = {Secchi, Eleonora and Savorana, Giovanni and Vitale, Alessandra and Eberl, Leo and Stocker, Roman and Rusconi, Roberto},
  journal = {Proc Natl Acad Sci USA},
  year    = {2022},
  volume  = {119},
  pages   = {e2113723119},
  doi     = {10.1073/pnas.2113723119}
}

@ARTICLE{Dentz2022-yt,
  title   = {Dispersion of motile bacteria in a porous medium},
  author  = {Dentz, Marco and Creppy, Adama and Douarche, Carine and Cl{\'e}ment, Eric and Auradou, Harold},
  journal = {J Fluid Mech},
  year    = {2022},
  volume  = {946},
  pages   = {A33},
  doi     = {10.1017/jfm.2022.596}
}

@ARTICLE{Jaimes-Lizcano2014-sn,
  title     = "Filamentous {Escherichia coli} cells swimming in tapered
               microcapillaries",
  author    = "Jaimes-Lizcano, Yuly A and Hunn, Dayton D and Papadopoulos,
               Kyriakos D",
  journal   = "Res. Microbiol.",
  publisher = "Elsevier BV",
  volume    =  165,
  number    =  3,
  pages     = "166--174",
  abstract  = "This study analyzed the swimming characteristics of filamentous
               {Escherichia coli} cells inside tapered capillaries with a diameter
               decreasing from 700 $\mu$m to 4 $\mu$m and a mean body length of 27.8 $\mu$m
               $\pm$ 11.9 $\mu$m. Cells that were pre-oriented towards the narrower
               diameter section of the tapered capillary swam with high
               directional persistence, following conical-helix trajectories
               along the capillary wall. The confinement of the tapered
               capillary significantly diminished the mean swimming speed of
               filamentous cells when compared to their unrestricted mean
               swimming speed. The cell body rotation of individual filamentous
               bacteria decreased along the tapered direction, likely due to
               increased steric interactions with the capillary wall.
               Filamentous cells that swam under imposed flow rates ranging from
               0.2 $\mu$l/min to 0.8 $\mu$l/min showed positive rheotaxis inside the 150
               $\mu$m-350 $\mu$m diameter region of the tapered capillary. Depending on
               the imposed flow rate, none of the bacteria could advance beyond
               a critical diameter in the tapered capillary. This critical
               diameter is likely to be the position of the maximum shear rate
               they can tolerate without being flushed away. This work showed
               experimental evidence of how a simple flow constriction such as a
               tapered tube forms a hydrodynamic barrier that can deter the
               advance of bacterial rheotaxis.",
  month     =  apr,
  year      =  2014,
  url       = "http://dx.doi.org/10.1016/j.resmic.2014.01.007",
  keywords  = "Filamentous cells; Motility; Restrictive geometry; Rheotaxis;
               Swimming;Bacteria Porous Media",
  doi       = "10.1016/j.resmic.2014.01.007",
  pmid      =  24566556,
  issn      = "0923-2508,1769-7123"
}

@ARTICLE{Das2025-qb,
  title   = {Vorticity-induced surfing and trapping in porous media},
  author  = {Das, Pallabi and Residori, Mirko and Voigt, Axel and Mandal, Suvendu and Kurzthaler, Christina},
  year    = {2025},
  note    = {arXiv:2511.02471},
  url     = {https://arxiv.org/abs/2511.02471}
}

@ARTICLE{Chang2018-ef,
  title     = "Surface topography hinders bacterial surface motility",
  author    = "Chang, Yow-Ren and Weeks, Eric R and Ducker, William A",
  journal   = "ACS Appl. Mater. Interfaces",
  publisher = "American Chemical Society (ACS)",
  volume    =  10,
  number    =  11,
  pages     = "9225--9234",
  abstract  = "We demonstrate that the surface motility of the bacterium,
               Pseudomonas aeruginosa, is hindered by a crystalline
               hemispherical topography with wavelength in the range of 2--8 $\mu$m.
               The motility was determined by the analysis of time-lapse
               microscopy images of cells in a flowing growth medium maintained
               at 37 $^\circ$C. The net displacement of bacteria over 5 min is much
               lower on surfaces containing 2--8 $\mu$m hemispheres than on flat
               topography, but displacement on the 1 $\mu$m hemispheres is not
               lower. That is, there is a threshold between 1 and 2 $\mu$m for
               response to the topography. Cells on the 4 $\mu$m hemispheres were
               more likely to travel parallel to the local crystal axis than in
               other directions. Cells on the 8 $\mu$m topography were less likely
               to travel across the crowns of the hemispheres and were also more
               likely to make 30$^\circ$--50$^\circ$ turns than on flat surfaces. These results
               show that surface topography can act as a significant barrier to
               surface motility and may therefore hinder surface exploration by
               bacteria. Because surface exploration can be a part of the
               process whereby bacteria form colonies and seek nutrients, these
               results help to elucidate the mechanism by which surface
               topography hinders biofilm formation.",
  month     =  "21~" # mar,
  year      =  2018,
  url       = "http://dx.doi.org/10.1021/acsami.7b16715",
  keywords  = "Bacteria Porous Media",
  doi       = "10.1021/acsami.7b16715",
  issn      = "1944-8244,1944-8252"
}

@ARTICLE{Maki2000-kp,
  title     = "Motility and chemotaxis of filamentous cells of {Escherichia coli}",
  author    = "Maki, N and Gestwicki, J E and Lake, E M and Kiessling, L L and
               Adler, J",
  journal   = "J. Bacteriol.",
  publisher = "American Society for Microbiology",
  volume    =  182,
  number    =  15,
  pages     = "4337--4342",
  abstract  = "Filamentous cells of {Escherichia coli} can be produced by
               treatment with the antibiotic cephalexin, which blocks cell
               division but allows cell growth. To explore the effect of cell
               size on chemotactic activity, we studied the motility and
               chemotaxis of filamentous cells. The filaments, up to 50 times
               the length of normal E. coli organisms, were motile and had
               flagella along their entire lengths. Despite their increased
               size, the motility and chemotaxis of filaments were very similar
               to those properties of normal-sized cells. Unstimulated filaments
               of chemotactically normal bacteria ran and stopped repeatedly
               (while normal-sized bacteria run and tumble repeatedly).
               Filaments responded to attractants by prolonged running (like
               normal-sized bacteria) and to repellents by prolonged stopping
               (unlike normal-sized bacteria, which tumble), until adaptation
               restored unstimulated behavior (as occurs with normal-sized
               cells). Chemotaxis mutants that always ran when they were normal
               sized always ran when they were filament sized, and those mutants
               that always tumbled when they were normal sized always stopped
               when they were filament sized. Chemoreceptors in filaments were
               localized to regions both at the poles and at intervals along the
               filament. We suggest that the location of the chemoreceptors
               enables the chemotactic responses observed in filaments. The
               implications of this work with regard to the cytoplasmic
               diffusion of chemotaxis components in normal-sized and
               filamentous E. coli are discussed.",
  month     =  aug,
  year      =  2000,
  url       = "http://dx.doi.org/10.1128/JB.182.15.4337-4342.2000",
  keywords  = "Bacteria Porous Media",
  doi       = "10.1128/JB.182.15.4337-4342.2000",
  pmc       = "PMC101954",
  pmid      =  10894745,
  issn      = "0021-9193,1098-5530"
}

@ARTICLE{Datta2025-uu,
  title     = "Bacterial swimming in porous gels exhibits intermittent run
               motility with active turns and mechanical trapping",
  author    = "Datta, Agniva and Beier, S{\"o}nke and Pfeifer, Veronika and
               Gro{\ss}mann, Robert and Beta, Carsten",
  journal   = "Sci. Rep.",
  publisher = "Springer Science and Business Media LLC",
  volume    =  15,
  number    =  1,
  pages     =  20320,
  abstract  = "While bacterial motility has been well characterized in uniform
               liquids, only little is known about how bacteria propagate
               through complex environments, such as gel-like materials or
               porous media that are typically encountered in tissue or soil.
               Here, we study bacterial swimming in polysaccharide matrices
               formed by different concentrations of agar. We focus on the soil
               bacterium Pseudomonas putida (P. putida) that is known for its
               multimode swimming pattern, where a polar bundle of flagella may
               push, pull, or wrap around the cell body. In the gel matrix, P.
               putida cells display run-and-turn motility with exponentially
               distributed run times and intermittent turning phases that follow
               a dwell time distribution with power-law decay. An analysis of
               the turn angle distribution suggests that both, flagella mediated
               turning as well as mechanical trapping in the agar matrix are
               part of the overall swimming pattern. We compare these results to
               knockout mutants which differ from the wild-type in their
               swimming speed and show altered probabilities for the occurrence
               of the three swimming modes. Their run length distributions in
               the agar matrix are, however, identical demonstrating that run
               episodes of bacterial swimmers in a gel matrix are primarily
               determined by the surrounding geometry. We propose a minimal
               active particle model providing analytical solutions that
               quantitatively explain the observed time dependence of the mean
               squared displacement in the gel based on the experimentally
               observed motility pattern and the measured waiting-time
               distributions.",
  month     =  "27~" # jun,
  year      =  2025,
  url       = "http://dx.doi.org/10.1038/s41598-025-02741-1",
  keywords  = "Bacteria Porous Media",
  doi       = "10.1038/s41598-025-02741-1",
  pmc       = "PMC12205082",
  pmid      =  40579453,
  issn      = "2045-2322"
}

@ARTICLE{Perez-Estay2024-ze,
  title     = "Accumulation and depletion of {E}. coli in surfaces mediated by
               curvature",
  author    = "P{\'e}rez-Estay, Benjam{\'\i}n and Cordero, Mar{\'\i}a Luisa and Sep{\'u}lveda,
               N{\'e}stor and Soto, Rodrigo",
  journal   = "Phys. Rev. E.",
  publisher = "American Physical Society (APS)",
  volume    =  109,
  number    = "5-1",
  pages     =  054601,
  abstract  = "Can topography be used to control bacteria accumulation? We
               address this question in the model system of smooth-swimming and
               run-and-tumble {Escherichia coli} swimming near a sinusoidal
               surface, and show that the accumulation of bacteria is determined
               by the characteristic curvature of the surface. For low
               curvatures, cells swim along the surface due to steric alignment
               and are ejected from the surface when they reach the peak of the
               sinusoid. Increasing curvature enhances this effect and reduces
               the density of bacteria in the curved surface. However, for
               curvatures larger than
               $\kappa$\textasciicircum{*}$\approx$0.25$\mu$m\textasciicircum{-1}, bacteria become
               trapped in the valleys, where they can remain for long periods of
               time. Minimal simulations considering only steric interactions
               with the surface reproduce these results and give insights into
               the physical mechanisms defining the critical curvature, which is
               found to scale with the inverse of the bacterial length. We show
               that for curvatures larger than $\kappa$\textasciicircum{*}, the
               otherwise stable alignment with the wall becomes unstable while
               the stable orientation is now perpendicular to the wall, thus
               predicting accurately the onset of trapping at the valleys.",
  month     =  may,
  year      =  2024,
  url       = "http://dx.doi.org/10.1103/PhysRevE.109.054601",
  keywords  = "Bacteria Porous Media",
  doi       = "10.1103/PhysRevE.109.054601",
  pmid      =  38907493,
  issn      = "2470-0053,2470-0045"
}

@ARTICLE{Gonzalez-La-Corte2025-zi,
  title     = "Morphogenesis of bacterial cables in polymeric environments",
  author    = "Gonzalez La Corte, Sebastian and Stevens, Corey A and
               C{\'a}rcamo-Oyarce, Gerardo and Ribbeck, Katharina and Wingreen, Ned
               S and Datta, Sujit S",
  journal   = "Sci. Adv.",
  publisher = "American Association for the Advancement of Science (AAAS)",
  volume    =  11,
  number    =  3,
  pages     = "eadq7797",
  abstract  = "Many bacteria live in polymeric fluids, such as mucus,
               environmental polysaccharides, and extracellular polymers in
               biofilms. However, laboratory studies typically focus on cells in
               polymer-free fluids. Here, we show that interactions with
               polymers shape a fundamental feature of bacterial life-how they
               proliferate in space in multicellular colonies. Using
               experiments, we find that when polymer is sufficiently
               concentrated, cells generically and reversibly form large
               serpentine ``cables'' as they proliferate. By combining
               experiments with biophysical theory and simulations, we
               demonstrate that this distinctive form of colony morphogenesis
               arises from an interplay between polymer-induced entropic
               attraction between neighboring cells and their hindered ability
               to diffusely separate from each other in a viscous polymer
               solution. Our work thus reveals a pivotal role of polymers in
               sculpting proliferating bacterial colonies, with implications for
               how they interact with hosts and with the natural environment,
               and uncovers quantitative principles governing colony
               morphogenesis in such complex environments.",
  month     =  "17~" # jan,
  year      =  2025,
  url       = "http://dx.doi.org/10.1126/sciadv.adq7797",
  keywords  = "Bacteria Morphology;Bacteria Porous Media",
  doi       = "10.1126/sciadv.adq7797",
  pmc       = "PMC11740958",
  pmid      =  39823332,
  issn      = "2375-2548"
}

@ARTICLE{Higashitani1995-qn,
  title    = "A cell division inhibitor {SulA} of {Escherichia coli} directly
              interacts with {FtsZ} through {GTP} hydrolysis",
  author   = "Higashitani, A and Higashitani, N and Horiuchi, K",
  journal  = "Biochem. Biophys. Res. Commun.",
  volume   =  209,
  number   =  1,
  pages    = "198--204",
  abstract = "E. coli SulA is an SOS-inducible protein that inhibits cell
              division. FtsZ is a protein that plays a central role in bacterial
              cell division. Using purified SulA protein that was fused to the
              maltose binding protein, we demonstrate in vitro that SulA
              interacts with FtsZ to form a stable complex. The reaction
              requires GTP and Mg ion. GDP and GTP gamma S cannot substitute for
              GTP, which suggests that hydrolysis of GTP is required for the
              reaction. The complex is formed in a molar ratio of approximately
              one to one of the two proteins. It is likely that the complex
              formation represents the in vivo mechanism by which SulA inhibits
              cell division.",
  month    =  "6~" # apr,
  year     =  1995,
  url      = "http://dx.doi.org/10.1006/bbrc.1995.1489",
  keywords = "Bacteria Porous Media",
  doi      = "10.1006/bbrc.1995.1489",
  pmid     =  7726836,
  issn     = "0006-291X,1090-2104"
}

@ARTICLE{Esteves2025-jg,
  title     = "Nitric oxide promotes rapid development of motility to accelerate
               biofilm dispersal in Vibrio cholerae",
  author    = "Esteves, Nathaniel C and Tao, Ran and Pu, Qinqin and Banerjee,
               Arkaprabha and Mathijssen, Arnold J T M and Zhu, Jun",
  journal   = "Proc Natl Acad Sci USA",
  publisher = "Proceedings of the National Academy of Sciences",
  volume    =  122,
  number    =  49,
  pages     = "e2526864122",
  abstract  = "Bacterial biofilms are resilient multicellular communities that
               underlie persistent infections and environmental survival.
               Dispersal from biofilms is a pivotal event for transmission and
               pathogenesis, yet the host signals and bacterial mechanisms
               orchestrating this transition remain poorly understood. Here, we
               show that nitric oxide (NO), a ubiquitous host-derived signaling
               molecule, acts as a rapid trigger for biofilm dispersal in Vibrio
               cholerae, a highly motile gram-negative bacterium and the
               etiologic agent of cholera, by promoting the development of
               motility. NO exposure induces broad upregulation of flagellar
               biosynthesis genes, increases flagellin production, and reduces
               intracellular cyclic-di-GMP levels, thereby priming aflagellated
               biofilm-associated cells for active swimming and dispersion.
               Using single-cell imaging in custom microfluidic devices, we
               directly visualize NO-stimulated biofilm detachment and
               development of robust swimming motility within minutes. In vivo,
               biofilm-derived V. cholerae colonize more efficiently in NO-rich
               environments, and NO produced by epithelial cells enhances
               bacterial detachment from epithelial surfaces. Our findings
               reveal a host-pathogen interface in which NO serves as a
               morphogenetic cue, orchestrating the rapid transition from
               sessility to motility.",
  month     =  "9~" # dec,
  year      =  2025,
  url       = "http://dx.doi.org/10.1073/pnas.2526864122",
  keywords  = "Vibrio cholerae; biofilm; cyclic-di-GMP; flagellar biosynthesis;
               nitric oxide;Bacteria Porous Media",
  doi       = "10.1073/pnas.2526864122",
  pmid      =  41329732,
  issn      = "0027-8424,1091-6490"
}

@ARTICLE{Zhu2025-as,
  title     = "Propulsion contribution from individual filament in a flagellar
               bundle",
  author    = "Zhu, Jin and Qiao, Yateng and Yan, Lingchun and Zeng, Yan and Wu,
               Yibo and Bian, Hongyi and Huang, Yidi and Ye, Yuxin and Huang,
               Yingyue and Hii, Russell Ching Wei and Teng, Yinuo and Guo,
               Yunlong and Li, Gaojin and Qu, Zijie",
  journal   = "Appl. Phys. Lett.",
  publisher = "AIP Publishing",
  volume    =  126,
  number    =  7,
  pages     =  073702,
  abstract  = "Flagellated microorganisms overcome the low-Reynolds-number time
               reversibility by rotating helical flagella [E. M. Purcell, Am. J.
               Phys. 45, 3--11 (1977); D. Bray, Cell Movements: From Molecules to
               Motility, 2nd ed. (Garland Publishing, New York, NY, 2001); Lauga
               and Powers, Rep. Prog. Phys. 72, 096601 (2009); and E. Lauga,
               Annu. Rev. Fluid Mech. 48, 105--130 (2016)]. For peritrichous
               bacteria, the randomly distributed flagellar filaments align in
               the same direction to form a bundle, facilitating complex
               locomotive strategies [Berg and Brown, Nature 239, 500--504
               (1972); Turner et al., J. Bacteriol. 182, 2793--2801 (2000); and
               Darnton et al., J. Bacteriol. 189, 1756--1764 (2007)]. To
               understand the process of flagellar bundling, especially
               propulsion force generation, we develop a multi-functional
               macroscopic experimental system and employ advanced numerical
               simulations for verification. Flagellar arrangements and phase
               differences between helices are investigated, revealing the
               variation in propulsion contributions from individual helices.
               Numerically, we build a time-dependent model to match the
               bundling process and study the influence of hydrodynamic
               interactions. Surprisingly, it is found that the total propulsion
               generated by a bundle of two filaments is constant at various
               phase differences between the helices. However, the difference
               between the propulsion from each helix is significantly affected
               by a phase difference, and only one of the helices is responsible
               for the total propulsion when the phase difference is equal to $\pi$.
               Building on our experimental and computational results, we
               develop a theoretical model considering the propulsion
               contribution of each filament to better understand microbial
               locomotion mechanisms, especially the wobbling behavior of the
               cell. Our work also sheds light on the design and control of
               artificial microswimmers.",
  month     =  "17~" # feb,
  year      =  2025,
  url       = "http://dx.doi.org/10.1063/5.0243416",
  keywords  = "Bacteria Porous Media",
  doi       = "10.1063/5.0243416",
  issn      = "0003-6951,1077-3118"
}

@ARTICLE{Aranson2006-rt,
  title     = "Patterns and collective behavior in granular media: theoretical
               concepts",
  author    = "Aranson, Igor S and Tsimring, Lev S",
  journal   = "Rev. Mod. Phys.",
  publisher = "American Physical Society (APS)",
  volume    =  78,
  number    =  2,
  pages     = "641--692",
  month     =  "1~" # jun,
  year      =  2006,
  url       = "http://dx.doi.org/10.1103/revmodphys.78.641",
  keywords  = "Bacteria Porous Media",
  doi       = "10.1103/revmodphys.78.641",
  issn      = "0034-6861,1539-0756"
}

@ARTICLE{Porter2025-ah,
  title     = "On the growth and form of bacterial colonies",
  author    = "Porter, Rachel and Trenado-Yuste, Carolina and Martinez-Calvo,
               Alejandro and Su, Morgan and Wingreen, Ned S and Datta, Sujit S
               and Huang, Kerwyn Casey",
  journal   = "Nat. Rev. Phys.",
  publisher = "Springer Science and Business Media LLC",
  volume    =  7,
  number    =  10,
  pages     = "535--553",
  abstract  = "Bacteria are single-celled organisms that inhabit almost every
               ecosystem on Earth. To overcome challenges in their typically
               stressful and dynamic natural habitats, bacteria can assemble
               into macroscopic multicellular aggregates, adopting a structured,
               communal lifestyle that differs starkly from that of free-living,
               planktonic cells. Characterization of natural environments
               suggests that growth in dense aggregates is the primary lifestyle
               for most bacteria, and in recent years controlled laboratory
               studies have connected physiological behaviours that are well
               studied in liquid culture to communal behaviours in bacterial
               colonies. These increasingly common findings support the idea
               that many microbial behaviours are best understood in the context
               of dense aggregates. In this Review, we discuss biophysical
               studies of the growth and development of such aggregates. We aim
               to motivate joint experimental and theoretical investigation of
               the biological and physical underpinnings of communal behaviours
               within spatially structured bacterial communities. Most bacteria
               exist in dense aggregates, yet this lifestyle is relatively
               poorly understood compared with planktonic cultures. This Review
               explores biophysical models of aggregate development, and how
               models can be extended to account for the complex behaviours of
               single-species and multispecies colonies.",
  month     =  "1~" # sep,
  year      =  2025,
  url       = "https://www.nature.com/articles/s42254-025-00849-x",
  keywords  = "Bacteria Porous Media",
  doi       = "10.1038/s42254-025-00849-x",
  issn      = "2522-5820"
}

@ARTICLE{Tao2025-mi,
  title     = "Invasion of bacteria swimming upstream into microstructured devices",
  author    = "Tao, Ran and Th{\'e}ry, Albane and Que, Suya and Mathijssen, Arnold J
               T M",
  journal   = "Newton",
  publisher = "Elsevier",
  volume    =  2,
  abstract  = "SummaryBacteria have the remarkable ability to swim upstream,
               called positive rheotaxis. This motion against flow can cause not
               only respiratory, gastrointestinal, and urinary tract infections
               but also the contamination of medical devices and hospital
               equipment. However, it remains unknown how bacteria navigate
               upstream through these microstructured environments with narrow
               channels and wide cavities. Here, combining microbiology
               experiments and nanofabrication with mathematical modeling and
               computational fluid dynamics, we reveal how {Escherichia coli}
               invade such environments in four stages: stage I, breakout from
               colonized cavities against the current; stage II, propagation
               upstream in narrow channels; stage III, infiltration of new
               cavities; and stage IV, colonization with biofilms under flow.
               Surprisingly, we find that wider channels with faster
               counterflows are more prone to invasion, but this can be
               inhibited effectively with sharp corner designs. Next, we explore
               the serial invasion of multiple cavities in a row. Rather than
               slowly colonizing the cavities sequentially from the downstream
               end, bacteria rapidly swim all the way upstream and form
               streamer-like bioaggregates, enabling them to take possession of
               the entire channel three times faster. These results shed new
               light on pathogen motility in host-relevant shear regimes and
               offer solutions that can be implemented directly in biomedical
               devices.",
  month     =  "18~" # dec,
  year      =  2025,
  url       = "http://dx.doi.org/10.1016/j.newton.2025.100337",
  keywords  = "biophysics; bacteria; motility; rheotaxis; biofilms; CFD;
               microfluidics; biomedical devices;Bacteria Porous Media",
  doi       = "10.1016/j.newton.2025.100337",
  issn      = "2950-6360"
}

@ARTICLE{Mattingly2025-yz,
  title     = "Coarse-graining bacterial diffusion in disordered media to
               surface states",
  author    = "Mattingly, Henry H",
  journal   = "Proc Natl Acad Sci USA",
  publisher = "Proceedings of the National Academy of Sciences",
  volume    =  122,
  number    =  12,
  pages     = "e2407313122",
  abstract  = "Bacterial motility in spatially structured environments impacts a
               variety of natural and engineering processes. Constructing models
               to predict, control, and design bacterial motility for these
               processes remains challenging because bacteria and active
               swimmers have complex interactions with surfaces and because the
               precise environment geometry is unknown. Here, we present a
               method for deriving bacterial diffusion coefficients in
               disordered media in terms of cell and environmental parameters.
               The approach abstracts the dynamics in the full geometry to
               ``surface states,'' which encode how cells interact with surfaces
               in the environment. Then, a long-time diffusion equation can be
               derived analytically from the state model. Applying this method
               to a run-and-tumble particle in a 2D Lorentz gas environment
               provides analytical predictions that show good agreement with
               particle simulations. Like past studies, we observe that the
               diffusivity depends nonmonotonically on the cell's run length.
               Using the analytical expressions, we derive the optimal run
               length, revealing an intuitive dependence on environmental length
               scales. Furthermore, we find that rescaling length and time by
               the average distance and time between trap events collapses all
               of the diffusivities onto a single curve, which we derive
               analytically. Thus, our approach extracts interpretable,
               macroscopic diffusive behavior from complex microscopic dynamics,
               and provides tools and intuitions for understanding bacterial
               diffusion in disordered media.",
  month     =  "25~" # mar,
  year      =  2025,
  url       = "http://dx.doi.org/10.1073/pnas.2407313122",
  keywords  = "active particles; bacterial motility; diffusion; disordered
               media;Bacteria Porous Media",
  doi       = "10.1073/pnas.2407313122",
  pmc       = "PMC11962488",
  pmid      =  40117317,
  issn      = "0027-8424,1091-6490"
}

@ARTICLE{Pietrangeli2025-pu,
  title     = "Universal law for the dispersal of motile microorganisms in
               porous media",
  author    = "Pietrangeli, T and Foffi, R and Stocker, R and Ybert, C and
               Cottin-Bizonne, C and Detcheverry, F",
  journal   = "Phys. Rev. Lett.",
  publisher = "American Physical Society (APS)",
  volume    =  134,
  number    =  18,
  pages     =  188303,
  abstract  = "Dispersal is essential to the plethora of motile microorganisms
               living in porous environments, yet how it relates to movement
               patterns and pore space structure remains largely unknown. Here
               we investigate numerically the long-time dispersal of a
               run-and-tumble microorganism that remains trapped at solid
               surfaces and escapes from them by tumbling. We find that
               dispersal and mean run time are connected by a universal
               relation, that applies for a variety of porous microstructures
               and swimming strategies. We explain how this generic dependence
               originates in the invariance of the mean free path with respect
               to the movement pattern, and we discuss the optimal strategy that
               maximizes dispersal. Finally, we extend our approach to
               microorganisms moving along the surface. Our results provide a
               general framework to quantify dispersal that works across the
               vast diversity of movement patterns and porous media.",
  month     =  "9~" # may,
  year      =  2025,
  url       = "http://dx.doi.org/10.1103/PhysRevLett.134.188303",
  keywords  = "Bacteria Porous Media",
  doi       = "10.1103/PhysRevLett.134.188303",
  pmid      =  40408679,
  issn      = "0031-9007,1079-7114"
}

@ARTICLE{Zhang2026-nj,
  title   = {Bacterial motility patterns vary smoothly with spatial confinement and disorder},
  author  = {Zhang, Haibei and Wetherington, Miles T. and Ko, Hungtang and FitzGerald, Cody E. and Luzzatto, Leone V. and Kov{\'a}cs, Istv{\'a}n A. and Munro, Edwin M. and Nirody, Jasmine A.},
  journal = {PRX Life},
  year    = {2026},
  volume  = {4},
  pages   = {013002},
  doi     = {10.1103/7hgr-pssv}
}

@ARTICLE{Phan2018-gt,
  title     = "Emergence of {Escherichia coli} critically buckled motile helices
               under stress",
  author    = "Phan, Trung V and Morris, Ryan J and Lam, Ho Tat and Hulamm,
               Phuson and Black, Matthew E and Bos, Julia and Austin, Robert H",
  journal   = "Proc Natl Acad Sci USA",
  publisher = "Proceedings of the National Academy of Sciences",
  volume    =  115,
  number    =  51,
  pages     = "12979--12984",
  abstract  = "Bacteria under external stress can reveal unexpected emergent
               phenotypes. We show that the intensely studied bacterium
               {Escherichia coli} can transform into long, highly motile helical
               filaments poized at a torsional buckling criticality when exposed
               to minimum inhibitory concentrations of several antibiotics.
               While the highly motile helices are physically either right- or
               left-handed, the motile helices always rotate with a right-handed
               angular velocity [Formula: see text], which points in the same
               direction as the translational velocity [Formula: see text] of
               the helix. Furthermore, these helical cells do not swim by a
               ``run and tumble'' but rather synchronously flip their spin
               [Formula: see text] and thus translational velocity-backing up
               rather than tumbling. By increasing the translational persistence
               length, these dynamics give rise to an effective diffusion
               coefficient up to 20 times that of a normal E. coli cell.
               Finally, we propose an evolutionary mechanism for this
               phenotype's emergence whereby the increased effective diffusivity
               provides a fitness advantage in allowing filamentous cells to
               more readily escape regions of high external stress.",
  month     =  "18~" # dec,
  year      =  2018,
  url       = "http://dx.doi.org/10.1073/pnas.1809374115",
  keywords  = "bacteria; buckled; emergent; helical; motile;Bacteria Porous
               Media",
  doi       = "10.1073/pnas.1809374115",
  pmc       = "PMC6304939",
  pmid      =  30498027,
  issn      = "0027-8424,1091-6490"
}

@ARTICLE{Chepizhko2019-gb,
  title     = "Ideal circle microswimmers in crowded media",
  author    = "Chepizhko, Oleksandr and Franosch, Thomas",
  journal   = "Soft Matter",
  publisher = "Royal Society of Chemistry (RSC)",
  volume    =  15,
  number    =  3,
  pages     = "452--461",
  abstract  = "Microswimmers are exposed in nature to crowded environments and
               their transport properties depend in a subtle way on the
               interaction with obstacles. Here, we investigate a model for a
               single ideal circle swimmer exploring a two-dimensional
               disordered array of impenetrable obstacles. The microswimmer
               moves on circular orbits in the freely accessible space and
               follows the surface of an obstacle for a certain time upon
               collision. Depending on the obstacle density and the radius of
               the circular orbits, the microswimmer displays either long-range
               transport or is localized in a finite region. We show that there
               are transitions from two localized states to a diffusive state
               each driven by an underlying static percolation transition. We
               determine the non-equilibrium state diagram and calculate the
               mean-square displacements and diffusivities by computer
               simulations. Close to the transition lines transport becomes
               subdiffusive which is rationalized as a dynamic critical
               phenomenon.",
  month     =  "21~" # jan,
  year      =  2019,
  url       = "https://pubs.rsc.org/en/content/articlelanding/2019/sm/c8sm02030b",
  keywords  = "Bacteria Porous Media",
  doi       = "10.1039/c8sm02030b",
  pmc       = "PMC6336149",
  pmid      =  30574653,
  issn      = "1744-683X,1744-6848"
}

@ARTICLE{Sinaasappel2025-ci,
  title     = "Locomotion of active polymerlike worms in porous media",
  author    = "Sinaasappel, R and Fazelzadeh, M and Hooijschuur, T and Di, Q and
               Jabbari-Farouji, S and Deblais, A",
  journal   = "Phys. Rev. Lett.",
  publisher = "American Physical Society (APS)",
  volume    =  134,
  number    =  12,
  pages     =  128303,
  abstract  = "We investigate the locomotion of thin, living T. Tubifex worms,
               which display active polymerlike behavior, within quasi-2D arrays
               of cylindrical pillars, examining varying spatial arrangements
               and densities. These active worms spread in crowded environments,
               with a dynamics dependent on both the concentration and
               arrangement of obstacles. In contrast to passive polymers, our
               results reveal that in disordered configurations, increasing the
               pillar density enhances the long-time diffusion of our active
               polymerlike worms, while we observe the opposite trend in ordered
               pillar arrays. We found that in disordered media, living worms
               reptate through available curvilinear tubes, whereas they become
               trapped within pores of ordered media. Intriguingly, we show that
               reducing the worm's activity significantly boosts its spread,
               enabling passive sorting of worms by activity level. Our
               experimental observations are corroborated through simulations of
               the tangentially driven polymer model with matched persistence
               length predicting the same trends.",
  month     =  "28~" # mar,
  year      =  2025,
  url       = "http://dx.doi.org/10.1103/PhysRevLett.134.128303",
  keywords  = "Bacteria Porous Media",
  doi       = "10.1103/PhysRevLett.134.128303",
  pmid      =  40215496,
  issn      = "0031-9007,1079-7114"
}

@ARTICLE{Liu2025-ja,
  title   = {Nonequilibrium dynamics of membraneless active droplets},
  author  = {Liu, Chenxi and Cao, Ding and Liu, Siyu and Wu, Yilin},
  year    = {2025},
  note    = {arXiv:2511.04181},
  url     = {https://arxiv.org/abs/2511.04181}
}

@ARTICLE{Meer2026-qx,
  title     = "Droplet breakup against an isolated obstacle",
  author    = "Meer, David J and Sista, Shivnag and Shattuck, Mark D and O'Hern,
               Corey S and Weeks, Eric R",
  journal   = "Soft Matter",
  publisher = "Royal Society of Chemistry (RSC)",
  abstract  = "We describe combined experiments and simulations of single
               droplet breakup during flow-driven interactions with a circular
               obstacle in a quasi-two-dimensional microfluidic chamber. Due to
               a lack of in-plane confinement, the droplets can also slip past
               the obstacle without breaking. Droplets are more likely to break
               when they have a higher flow velocity, larger size (relative to
               the obstacle radius R), smaller surface tension, and for head-on
               collisions with the obstacle. We also observe that
               droplet-obstacle collisions are more likely to result in breakup
               when the height of the sample chamber is increased. We define a
               nondimensional breakup number Bk ∼ Ca that accounts for changes
               in the likelihood of droplet break up with variations in these
               parameters, where Ca is the Capillary number. As Bk increases, we
               find in both experiments and discrete element method (DEM)
               simulations of the deformable particle model that the behavior
               changes from droplets never breaking (Bk ≪ 1) to always breaking
               for Bk ≫ 1, with a rapid change in the probability of droplet
               breakup near Bk = 1. We also find that Bk ∼ S4/3, where S
               characterizes the symmetry of the collision, which implies that
               the minimum symmetry required for breakup is controlled by a
               characteristic distance h ∼ R.",
  month     =  "16~" # mar,
  year      =  2026,
  url       = "http://dx.doi.org/10.1039/d5sm01266j",
  keywords  = "Bacteria Porous Media",
  doi       = "10.1039/d5sm01266j",
  pmid      =  41838014,
  issn      = "1744-683X,1744-6848"
}
